# Supplementary material for: Small-scaled association between ambient temperature and campylobacteriosis incidence in Germany
Source: Sci Rep. 2020 Oct 14;10:17191. doi: 10.1038/s41598-020-73865-9 (PMC7560705; doi:10.1038/s41598-020-73865-9)
Supplement: Supplementary file 1 — Supplementary file1 [file 41598_2020_73865_MOESM1_ESM.xlsx]

## Sheet: Reading guide
A	Visualization
																9	incidence outcome
	1	Weather parameter
																	Same values as in bargraph, but distributed on a metric scaled axis using median of class
		Daily weather data of each reporting area is recalculated to a weekly value. This is done calculating averages, maximum and minimum values of daily data for each reporting area. Each combination of weather parameter with type of recalculation is visualized separately.
		The weekly weather parameter is applied as a filter for reporting areas. This filter is applied on all available incidence data, without spatial or temporal pre-selection.
																10	metric scaled axis
	2	Weather parameter classes
																	No classification here, but a metric scaled axis.
		Each visualization is using X classes for a weather parameter. Temperature parameters include 61 classes. This is due to 301,490 data values and a population of each class of 5,000.The number of classes in precipitation parameters varies because all sums of precipitation equaling 0 mm were summarized in class "0". Thus, this class includes more than 5,000 values and therefore a differing number o…
		Using the same population in each class provides comparability along the range of incidence values.														11	Sigmoid regression
		Using the same population in each class results in varying class widths. A standard distribution of weather parameter values (not applicable for precipitation) will result in less significant extreme values. Therefore, the range of weather parameter values is very likely to result in large class-sizes at extreme values.
		The scale and the X classes include all weather data reported between 01/2001 and 12/2014 in Germany.															The sigmoid regression is used for all temperature and precipitation parameters to provide a comparable outline of different lags. For air pressure a Gaussian curve resulted in the best fit.
	3	Incidences
		Incidence values are based on 413 reporting areas. The complete set of available data (301,490 data records) is sorted by weather parameter value, separately for each weather parameter. Defined by the study design, classes of 5,000 reports are created. It is important to notice that the summary of each class is solely defined by weather parameter value, regardless of spatial or temporal location.
		Finally, incidence is recalculated from 5,000 participating reporting areas using the sum of population and the sum of cases. Therefore the incidence is a fixed, single number for 5,000 reporting areas without any variation or confidence interval. It refers to a weekly outcome for 100,000 inhabitants.
	4	Incidence axis
		The axis is the same for each of the visualizations and ranges from 0.84 to 2.25.
	5	expected incidence outcome (null hypothesis)
		Value 1.433 (cases/100,000 inhabitants) is drawn as a line and represents the expected incidence.
	6	Secondary axis (red)
		A second axis to interpret the class width.
	7, 8	Class width
		The class width for each weather parameter is varying along the range of parameter values (see point 2).
		The bars represent the class width.
B	Tables
	The tables in this excel list have been exported from the sql table "results_all.sql", which has been created by the stored procedure "create_results_all.sql". See documentation of data processing up to this point.
	The tables 'Lagtype 1' etc. contain all sub-lists, which are separated by weather parameter.
Weekly minimum of daily maximum temperature
temperature, exceeded by every single day of this week
Lagtype = 1	Extralag = 0	Data included = A		(see infographic at row 4-22 for explanation))
from database										EXCEL calculation
aspect	temptype	lagtype	ClassNo	n	aspectMIN	aspectMAX	sumCases	sumPop	incidence	class center	legend	class width	expected incidence	sqared deviance inc.	expected pop	pop diff. abs.	pop diff. per cent	expected cases	case diff. abs.	case diff. per cent
tmax_min	week	1	1	5000	-15.69	-5.20266	4806	870126707	0.552333	-10.4463	-15.69 to -5.20	10.4873	1.117	0.318848	9.95697e+08	-1.2557e+08	-0.126113	11118.7	-6312.66	-0.567753
tmax_min	week	1	2	5000	-5.2026	-3.5656	5179	880678154	0.58807	-4.3841	-5.20 to -3.57	1.637	1.117	0.279767	9.95697e+08	-1.15019e+08	-0.115516	11118.7	-5939.66	-0.534206
tmax_min	week	1	3	5000	-3.56552	-2.50586	5792	919569612	0.62986	-3.03569	-3.57 to -2.51	1.05967	1.117	0.237306	9.95697e+08	-7.61273e+07	-0.0764563	11118.7	-5326.66	-0.479074
tmax_min	week	1	4	5000	-2.50581	-1.65259	5997	929470618	0.645206	-2.0792	-2.51 to -1.65	0.853226	1.117	0.22259	9.95697e+08	-6.62263e+07	-0.0665125	11118.7	-5121.66	-0.460636
tmax_min	week	1	5	5000	-1.65244	-0.953926	5906	933353567	0.632772	-1.30318	-1.65 to -0.95	0.698517	1.117	0.234477	9.95697e+08	-6.23433e+07	-0.0626127	11118.7	-5212.66	-0.468821
tmax_min	week	1	6	5000	-0.953661	-0.307774	6481	960825998	0.674524	-0.630717	-0.95 to -0.31	0.645887	1.117	0.195785	9.95697e+08	-3.48709e+07	-0.0350216	11118.7	-4637.66	-0.417106
tmax_min	week	1	7	5000	-0.30761	0.286932	6238	962680158	0.647983	-0.0103393	-0.31 to 0.29	0.594542	1.117	0.219977	9.95697e+08	-3.30167e+07	-0.0331594	11118.7	-4880.66	-0.438961
	1	Headline
		The combination of weather parameter (this example: 'Weekly minimum of daily maximum temperature) with the method of determining the weekly outcome (here: 'minimum') is described
	2	easy headline
		A non-scientific interpretation of the headline for quick reading
	3	parameters
		A repetition of the basic logic of this evaluation, as already shown in line 4-20 of this table.
	4	imported from database
		This indicates which columns have been imported from SQL table "results_all.sql"
	5	abbreviated name of aspect
		The name is redundant in all rows of this subtable, but needs to be included in the original sql table.
	6	temtype
		All rows in the sql table contain the same temporal type 'week'.
	7	lagtype
		All rows in the sql table contain the same lagtype 'week'.
		Here, temporal type = week and lag type = 1 describes the weather conditions of the week prior to the reported incidence week
	8	ClassNo
		Each sublist contains the results of a specific weather parameter and consists of x numbers of classes (60 classes for temperature parameters being populated with 5,000 and 1 class being populated with 1,490 incidence reports).
		Classes are created beginning with the lowest weather parameter value.
	9	n
		n usually equals 5,000, apart from the last class (and the first class in precipitation parameters)
		A specific situation applies to precipitation, where more than 5,000 rows of data result in the same amount of precipitation (class "0" = 0 mm).
		In these cases the classes with differing amount of precipitation are taken into account only.
	10, 11	aspectMIN	aspectMAX
		As mentioned above, due to the study design each class contains n=5,000, apart from the extreme classes.
		Due to this part of the methodology the classes necessarily are differing in their width.
		The class width is not predefined but results from distribution of weather parameter values on the reporting areas. The maximum and minimum values of the weather parameter in this class are taken from the data and stored in this column of the database table.
	12	sumCases
		5,000 participating reporting areas are selected by the weather parameter class. The sum of all cases is stored in this field.
	13	sumPop
		5,000 participating reporting areas are selected by the weather parameter class. The sum of population is stored in this field.
		The reporting areas are selected from the complete set of data available in time and space, with respect to the outcome of the weekly weather parameter only. For each time step (week) there are 413 different reporting areas available. The number of occurences of a single, named reporting area in the set of 5,000 for this class is not guaranteed and may vary between 0, 1 or up to a maximum of 626.…
	14	incidence
		The selection of 5,000 reporting areas is created by a filter based on the weather parameter value. This collection of reporting areas is dispersed throughout time and space. The incidence is a class incidence and takes into account the sum of cases and the sum of population of all participating reporting areas in this class.
	15	EXCEL calculation
		This section indicates, which columns have been calculated within the excel sheet, based on the data imported from SQL table "results_all.sql".
	16	class center
		This value indicates the position of the center of this class.
	17	legend
		This is a text-combination of fields aspectMIN and aspectMAX, to be used for axis description in Visualization.
	18	class width
		This field shows the width of a class, which usually is wider in the extreme values.
	19	expected incidence
		The expected incidence is representing the value as calculated for a null hypothesis.
	20	sqared deviance inc.
		This field shows the result of: (expected incidence - incidence)²
	21	expected pop
		The expected sum of inhabitants for a 5k sampling of reports, where rural and urban areas are represented according to the average.
	22	pop diff. abs.
		The variation of in sum of inhabitants for this class from the expected outcome, absolute.
	23	pop diff. per cent
		The variation of in sum of inhabitants for this class from the expected outcome, percent
	24	expected cases
		The expected sum of cases calculated for a null hypothesis.
	25	case diff. abs.
		The variation of in sum of cases for this class from the expected outcome, absolute.
	26	case diff. per cent
		The variation of in sum of cases for this class from the expected outcome, percent.
Data-summary:
tmax_min	week	1	52	258538	-15.69	36.1804	574919	51485096266	Min: 0.552	52		Min: 0.387	1.117	6.61205	5.14851e+10	-1.90735e-06	Min: -12.61 %	574919	6.73026e-11	Min: -56.78 %
			[max]	[sum]	[min]	[max]	[sum]	[sum]	Max: 1.872	[# of classes]	[mbar]	Max: 10.665		[sum]			Max: 5.66 %			Max: 68.72 %
aspect	temptype	lagtype	ClassNo	n	aspectMIN	aspectMAX	sumCases	sumPop	incidence	class center	unit	class width	expected inc.	sqared deviance inc.	control sum	control sum	control range	control sum	control sum	control range
														0.976194	= R² (coefficient of determination) for sigmoid regression, while extreme classes omitted
	1
		The sum of squared deviation from the expected incidence outcome ('SSDA'). The sum excludes the two extreme classes.
	2
		The coefficient of determination, after fitting the observational data to a sigmoid regression.
		The regression excludes the two extreme classes.

## Sheet: Lagtype 1
Lagtype 1
											spatial coverage		Germany
		incidence reported from this week									spatial density		413 reporting areas
		lag-week in between			week # rel. to focus week	Lagtype 1
		weather aspect data included									temporal coverage		01/2001-52/2014
											temporal density		730 incidence reporting weeks
						temporal offset = 1 week
						extra lag = 0 weeks					classification		by weather parameter outcome
						data: from SQL database					n		5000 per class
					0								class size of first and lass class can differ
					1	A	B	C	D				total reports = 301,490
				Time	2				e.g.: 4-weeks-sum of precip.
					3
					4
					5
					6
					7
					8
					9
					10
					11
Air Pressure			(for graphics: scroll to the right)
original (daily) weather data units by ECA/ENSEMBLES: daily averaged sea level pressure PP
Weekly average of daily mean air pressure
weekly mean air pressure
Lagtype = 1
from database												EXCEL calculation
aspect	temptype	Lagtype	classNo	classN	aspect_min	aspect_max	aspect_avg	aspect_median	sum_cases	sum_pop	incidence	class center	legend	class width	expected incidence	squared deviance inc.	expected pop	pop diff. abs.	pop diff. per cent	expected cases	case diff. abs.	case diff. per cent
pp_avg	week	1	1	5000	988.621	1000.67	998.059	998.646	11655	1081120146	1.078	994.645	988.62000 to 1000.67000	12.0478	1.43329	0.126232	1.00738e+09	7.37423e+07	0.0732022	14952.8	-3297.78	-0.220547
pp_avg	week	1	2	5000	1000.67	1003.6	1002.32	1002.41	12712	1107629972	1.1477	1002.13	1000.67000 to 1003.6000	2.93097	1.43329	0.0815624	1.00738e+09	1.00252e+08	0.0995179	14952.8	-2240.78	-0.149857
pp_avg	week	1	3	5000	1003.6	1005.14	1004.38	1004.39	12739	1036795071	1.2287	1004.37	1003.6000 to 1005.14000	1.54275	1.43329	0.0418576	1.00738e+09	2.94172e+07	0.0292018	14952.8	-2213.78	-0.148052
pp_avg	week	1	4	5000	1005.14	1006.53	1005.86	1005.86	12191	1003750042	1.2145	1005.84	1005.14000 to 1006.53000	1.38749	1.43329	0.0478696	1.00738e+09	-3.62779e+06	-0.00360122	14952.8	-2761.78	-0.1847
pp_avg	week	1	5	5000	1006.53	1007.58	1007.09	1007.11	13678	998154929	1.3703	1007.06	1006.53000 to 1007.58000	1.04936	1.43329	0.0039679	1.00738e+09	-9.22291e+06	-0.00915536	14952.8	-1274.78	-0.085254
pp_avg	week	1	6	5000	1007.58	1008.4	1008	1008	15829	1059985021	1.4933	1007.99	1007.58000 to 1008.4000	0.819006	1.43329	0.00360105	1.00738e+09	5.26072e+07	0.0522219	14952.8	876.215	0.0585988
pp_avg	week	1	7	5000	1008.4	1009.05	1008.74	1008.74	15561	1020167630	1.5253	1008.72	1008.4000 to 1009.05000	0.647346	1.43329	0.00846561	1.00738e+09	1.27898e+07	0.0126961	14952.8	608.215	0.0406757
pp_avg	week	1	8	5000	1009.05	1009.6	1009.33	1009.33	15198	1056295329	1.4388	1009.32	1009.05000 to 1009.6000	0.553804	1.43329	3.03463e-05	1.00738e+09	4.89175e+07	0.0485592	14952.8	245.215	0.0163993
pp_avg	week	1	9	5000	1009.6	1010.09	1009.85	1009.85	15294	1025196509	1.4918	1009.84	1009.6000 to 1010.09000	0.486833	1.43329	0.00342327	1.00738e+09	1.78187e+07	0.0176882	14952.8	341.215	0.0228195
pp_avg	week	1	10	5000	1010.09	1010.5	1010.3	1010.3	16462	1043754948	1.5772	1010.3	1010.09000 to 1010.5000	0.415754	1.43329	0.0207097	1.00738e+09	3.63771e+07	0.0361107	14952.8	1509.22	0.100932
pp_avg	week	1	11	5000	1010.5	1010.87	1010.69	1010.69	15840	1039778083	1.5234	1010.69	1010.5000 to 1010.87000	0.366651	1.43329	0.00811959	1.00738e+09	3.24002e+07	0.032163	14952.8	887.215	0.0593345
pp_avg	week	1	12	5000	1010.87	1011.23	1011.05	1011.05	16060	1031011263	1.5577	1011.05	1010.87000 to 1011.23000	0.362138	1.43329	0.0154775	1.00738e+09	2.36334e+07	0.0234603	14952.8	1107.22	0.0740474
pp_avg	week	1	13	5000	1011.23	1011.6	1011.42	1011.41	16199	1052715215	1.5388	1011.42	1011.23000 to 1011.6000	0.370241	1.43329	0.0111321	1.00738e+09	4.53374e+07	0.0450053	14952.8	1246.22	0.0833434
pp_avg	week	1	14	5000	1011.6	1011.95	1011.78	1011.78	16295	1029970298	1.5821	1011.78	1011.6000 to 1011.95000	0.351953	1.43329	0.022144	1.00738e+09	2.25925e+07	0.022427	14952.8	1342.22	0.0897636
pp_avg	week	1	15	5000	1011.95	1012.29	1012.12	1012.12	16173	1016541830	1.591	1012.12	1011.95000 to 1012.29000	0.331785	1.43329	0.024872	1.00738e+09	9.16399e+06	0.00909688	14952.8	1220.22	0.0816046
pp_avg	week	1	16	5000	1012.29	1012.6	1012.44	1012.44	17932	1028920529	1.7428	1012.44	1012.29000 to 1012.6000	0.309761	1.43329	0.0957957	1.00738e+09	2.15427e+07	0.0213849	14952.8	2979.22	0.199242
pp_avg	week	1	17	5000	1012.6	1012.89	1012.75	1012.75	16853	999761880	1.6857	1012.74	1012.6000 to 1012.89000	0.295203	1.43329	0.0637102	1.00738e+09	-7.61596e+06	-0.00756018	14952.8	1900.22	0.127081
pp_avg	week	1	18	5000	1012.89	1013.17	1013.03	1013.03	16809	1010456472	1.6635	1013.03	1012.89000 to 1013.17000	0.276802	1.43329	0.0529961	1.00738e+09	3.07864e+06	0.00305609	14952.8	1856.22	0.124138
pp_avg	week	1	19	5000	1013.17	1013.43	1013.3	1013.3	16796	1005176610	1.671	1013.3	1013.17000 to 1013.43000	0.261413	1.43329	0.0565054	1.00738e+09	-2.20123e+06	-0.0021851	14952.8	1843.22	0.123269
pp_avg	week	1	20	5000	1013.43	1013.7	1013.56	1013.57	16503	986374070	1.6731	1013.56	1013.43000 to 1013.7000	0.269053	1.43329	0.0575082	1.00738e+09	-2.10038e+07	-0.0208499	14952.8	1550.22	0.103674
pp_avg	week	1	21	5000	1013.7	1013.96	1013.83	1013.83	16126	991778289	1.626	1013.83	1013.7000 to 1013.96000	0.261449	1.43329	0.0371367	1.00738e+09	-1.55995e+07	-0.0154853	14952.8	1173.22	0.0784613
pp_avg	week	1	22	5000	1013.96	1014.21	1014.09	1014.09	16944	1013268402	1.6722	1014.09	1013.96000 to 1014.21000	0.253101	1.43329	0.0570774	1.00738e+09	5.89057e+06	0.00584742	14952.8	1991.22	0.133167
pp_avg	week	1	23	5000	1014.21	1014.45	1014.33	1014.33	16809	1025314818	1.6394	1014.33	1014.21000 to 1014.45000	0.238944	1.43329	0.0424808	1.00738e+09	1.7937e+07	0.0178056	14952.8	1856.22	0.124138
pp_avg	week	1	24	5000	1014.45	1014.69	1014.57	1014.57	16519	981426759	1.6832	1014.57	1014.45000 to 1014.69000	0.233386	1.43329	0.0624544	1.00738e+09	-2.59511e+07	-0.025761	14952.8	1566.22	0.104744
pp_avg	week	1	25	5000	1014.69	1014.9	1014.79	1014.8	16512	979270534	1.6862	1014.79	1014.69000 to 1014.9000	0.214314	1.43329	0.0639628	1.00738e+09	-2.81073e+07	-0.0279014	14952.8	1559.22	0.104276
pp_avg	week	1	26	5000	1014.9	1015.12	1015.01	1015.01	16919	1021820182	1.6558	1015.01	1014.9000 to 1015.12000	0.222106	1.43329	0.0495101	1.00738e+09	1.44423e+07	0.0143366	14952.8	1966.22	0.131495
pp_avg	week	1	27	5000	1015.12	1015.36	1015.24	1015.24	16171	988434293	1.636	1015.24	1015.12000 to 1015.36000	0.239896	1.43329	0.0410908	1.00738e+09	-1.89435e+07	-0.0188048	14952.8	1218.22	0.0814708
pp_avg	week	1	28	5000	1015.36	1015.6	1015.48	1015.48	15819	955788285	1.6551	1015.48	1015.36000 to 1015.6000	0.238029	1.43329	0.0491991	1.00738e+09	-5.15896e+07	-0.0512117	14952.8	866.215	0.05793
pp_avg	week	1	29	5000	1015.6	1015.86	1015.73	1015.73	16863	1001141175	1.6844	1015.73	1015.6000 to 1015.86000	0.257764	1.43329	0.0630556	1.00738e+09	-6.23666e+06	-0.00619098	14952.8	1910.22	0.12775
pp_avg	week	1	30	5000	1015.86	1016.12	1015.99	1015.99	16872	1031236892	1.6361	1015.99	1015.86000 to 1016.12000	0.263482	1.43329	0.0411314	1.00738e+09	2.38591e+07	0.0236843	14952.8	1919.22	0.128352
pp_avg	week	1	31	5000	1016.12	1016.4	1016.26	1016.26	16172	998241235	1.62	1016.26	1016.12000 to 1016.4000	0.277079	1.43329	0.0348602	1.00738e+09	-9.1366e+06	-0.00906969	14952.8	1219.22	0.0815377
pp_avg	week	1	32	5000	1016.4	1016.66	1016.53	1016.53	15642	980750370	1.5949	1016.53	1016.4000 to 1016.66000	0.261651	1.43329	0.0261174	1.00738e+09	-2.66275e+07	-0.0264325	14952.8	689.215	0.0460928
pp_avg	week	1	33	5000	1016.66	1016.9	1016.78	1016.79	15612	992473605	1.573	1016.78	1016.66000 to 1016.9000	0.243489	1.43329	0.0195185	1.00738e+09	-1.49042e+07	-0.0147951	14952.8	659.215	0.0440865
pp_avg	week	1	34	5000	1016.9	1017.15	1017.02	1017.02	15051	972457191	1.5477	1017.03	1016.9000 to 1017.15000	0.245414	1.43329	0.0130894	1.00738e+09	-3.49206e+07	-0.0346649	14952.8	98.2155	0.00656838
pp_avg	week	1	35	5000	1017.15	1017.4	1017.28	1017.28	15556	983631818	1.5815	1017.28	1017.15000 to 1017.4000	0.255344	1.43329	0.0219658	1.00738e+09	-2.3746e+07	-0.0235721	14952.8	603.215	0.0403413
pp_avg	week	1	36	5000	1017.4	1017.67	1017.54	1017.54	15166	972415289	1.5596	1017.54	1017.4000 to 1017.67000	0.2684	1.43329	0.0159539	1.00738e+09	-3.49625e+07	-0.0347065	14952.8	213.215	0.0142593
pp_avg	week	1	37	5000	1017.67	1017.93	1017.8	1017.8	15288	1000375038	1.5282	1017.8	1017.67000 to 1017.93000	0.2589	1.43329	0.00900767	1.00738e+09	-7.0028e+06	-0.00695151	14952.8	335.215	0.0224183
pp_avg	week	1	38	5000	1017.93	1018.19	1018.06	1018.06	15771	1021795855	1.5435	1018.06	1017.93000 to 1018.19000	0.257716	1.43329	0.012146	1.00738e+09	1.4418e+07	0.0143124	14952.8	818.215	0.0547199
pp_avg	week	1	39	5000	1018.19	1018.44	1018.32	1018.32	15000	976400255	1.5363	1018.32	1018.19000 to 1018.44000	0.252933	1.43329	0.0106108	1.00738e+09	-3.09776e+07	-0.0307507	14952.8	47.2155	0.00315764
pp_avg	week	1	40	5000	1018.44	1018.69	1018.57	1018.57	14964	959691537	1.5593	1018.57	1018.44000 to 1018.69000	0.251323	1.43329	0.0158782	1.00738e+09	-4.76863e+07	-0.0473371	14952.8	11.2155	0.000750061
pp_avg	week	1	41	5000	1018.69	1018.94	1018.82	1018.82	16472	1024013923	1.6086	1018.82	1018.69000 to 1018.94000	0.244469	1.43329	0.0307332	1.00738e+09	1.66361e+07	0.0165142	14952.8	1519.22	0.101601
pp_avg	week	1	42	5000	1018.94	1019.18	1019.06	1019.06	16338	1018760065	1.6037	1019.06	1018.94000 to 1019.18000	0.244534	1.43329	0.0290391	1.00738e+09	1.13822e+07	0.0112989	14952.8	1385.22	0.0926393
pp_avg	week	1	43	5000	1019.18	1019.44	1019.31	1019.31	15240	976536301	1.5606	1019.31	1019.18000 to 1019.44000	0.259391	1.43329	0.0162075	1.00738e+09	-3.08415e+07	-0.0306157	14952.8	287.215	0.0192082
pp_avg	week	1	44	5000	1019.44	1019.71	1019.57	1019.57	15547	1004553160	1.5477	1019.57	1019.44000 to 1019.71000	0.263241	1.43329	0.0130894	1.00738e+09	-2.82468e+06	-0.00280399	14952.8	594.215	0.0397395
pp_avg	week	1	45	5000	1019.71	1020.01	1019.85	1019.85	15147	990691834	1.5289	1019.86	1019.71000 to 1020.01000	0.299055	1.43329	0.00914103	1.00738e+09	-1.6686e+07	-0.0165638	14952.8	194.215	0.0129886
pp_avg	week	1	46	5000	1020.01	1020.31	1020.16	1020.16	14688	999486159	1.4696	1020.16	1020.01000 to 1020.31000	0.306779	1.43329	0.00131833	1.00738e+09	-7.89168e+06	-0.00783388	14952.8	-264.785	-0.017708
pp_avg	week	1	47	5000	1020.31	1020.65	1020.48	1020.48	14288	1034585258	1.381	1020.48	1020.31000 to 1020.65000	0.341388	1.43329	0.00273438	1.00738e+09	2.72074e+07	0.0270082	14952.8	-664.785	-0.0444589
pp_avg	week	1	48	5000	1020.65	1021.05	1020.85	1020.84	13271	980291774	1.3538	1020.85	1020.65000 to 1021.05000	0.393047	1.43329	0.00631886	1.00738e+09	-2.70861e+07	-0.0268877	14952.8	-1681.78	-0.112473
pp_avg	week	1	49	5000	1021.05	1021.5	1021.27	1021.27	14134	990645631	1.4267	1021.28	1021.05000 to 1021.5000	0.457233	1.43329	4.34446e-05	1.00738e+09	-1.67322e+07	-0.0166097	14952.8	-818.785	-0.054758
pp_avg	week	1	50	5000	1021.5	1022.01	1021.75	1021.74	14020	1004256413	1.3961	1021.76	1021.5000 to 1022.01000	0.503749	1.43329	0.00138319	1.00738e+09	-3.12142e+06	-0.00309856	14952.8	-932.785	-0.062382
pp_avg	week	1	51	5000	1022.01	1022.57	1022.29	1022.29	13770	1008691617	1.3651	1022.29	1022.01000 to 1022.57000	0.561665	1.43329	0.00465005	1.00738e+09	1.31378e+06	0.00130416	14952.8	-1182.78	-0.0791013
pp_avg	week	1	52	5000	1022.57	1023.15	1022.85	1022.85	13998	1024916214	1.3658	1022.86	1022.57000 to 1023.15000	0.585043	1.43329	0.00455507	1.00738e+09	1.75384e+07	0.0174099	14952.8	-954.785	-0.0638533
pp_avg	week	1	53	5000	1023.15	1023.83	1023.49	1023.49	13731	1011288689	1.3578	1023.49	1023.15000 to 1023.83000	0.672229	1.43329	0.00569893	1.00738e+09	3.91085e+06	0.00388221	14952.8	-1221.78	-0.0817095
pp_avg	week	1	54	5000	1023.83	1024.53	1024.18	1024.18	13734	981144844	1.3998	1024.18	1023.83000 to 1024.53000	0.698115	1.43329	0.00112166	1.00738e+09	-2.6233e+07	-0.0260409	14952.8	-1218.78	-0.0815089
pp_avg	week	1	55	5000	1024.53	1025.27	1024.89	1024.88	12460	980381840	1.2709	1024.9	1024.53000 to 1025.27000	0.740977	1.43329	0.0263709	1.00738e+09	-2.6996e+07	-0.0267983	14952.8	-2492.78	-0.16671
pp_avg	week	1	56	5000	1025.27	1026.09	1025.66	1025.66	12762	998002541	1.2788	1025.68	1025.27000 to 1026.09000	0.826536	1.43329	0.0238675	1.00738e+09	-9.37529e+06	-0.00930663	14952.8	-2190.78	-0.146513
pp_avg	week	1	57	5000	1026.09	1027.24	1026.65	1026.64	11889	1010220334	1.1769	1026.67	1026.09000 to 1027.24000	1.14999	1.43329	0.0657365	1.00738e+09	2.8425e+06	0.00282168	14952.8	-3063.78	-0.204897
pp_avg	week	1	58	5000	1027.24	1028.63	1027.91	1027.89	10964	964896591	1.1363	1027.94	1027.24000 to 1028.63000	1.38823	1.43329	0.0882038	1.00738e+09	-4.24812e+07	-0.0421701	14952.8	-3988.78	-0.266759
pp_avg	week	1	59	5000	1028.63	1030.45	1029.47	1029.44	10031	959333492	1.0456	1029.54	1028.63000 to 1030.45000	1.81944	1.43329	0.150305	1.00738e+09	-4.80443e+07	-0.0476925	14952.8	-4921.78	-0.329155
pp_avg	week	1	60	5000	1030.45	1036.42	1032.93	1032.57	9761	997236208	0.9788	1033.44	1030.45000 to 1036.42000	5.9684	1.43329	0.206562	1.00738e+09	-1.01416e+07	-0.0100674	14952.8	-5191.78	-0.347212
pp_avg	week	1	61	1490	1036.43	1040.1	1037.75	1037.59	2823	301668183	0.9358	1038.26	1036.43000 to 1040.1000	3.6694	1.43329	0.247498	3.00199e+08	1.46959e+06	0.00489539	4455.93	-1632.93	-0.366462
pp_avg	week	1	61	301490	988.621	1040.1	1016.53	1016.26	901623	60742868740	Min: 0.936	61		Min: 0.214	1.43329	2.3668	6.07429e+10	8.9407e-07	Min: -5.12 %	901623	-5.63887e-11	Min: -36.65 %
			[max]	[sum]	[min]	[max]	[avg]	[median]	[sum]	[sum]	Max: 1.743	[# of classes]	[mbar]	Max: 12.048		[sum]			Max: 9.95 %			Max: 19.92 %
aspect	temptype	lagtype	ClassNo	n	aspectMIN	aspectMAX	aspectAVG	aspectMEDIAN	sumCases	sumPop	incidence	class center	unit	class width	expected inc.	sqared deviance inc.	control sum	control sum	control range	control sum	control sum	control range
																0.9985	= R² (coefficient of determination) of a Gaussian distribution, while extreme classes omitted
Weekly maximum of daily mean air pressure
weeks maximum air pressure
Lagtype = 1
from database												EXCEL calculation
aspect	temptype	Lagtype	classNo	classN	aspect_min	aspect_max	aspect_avg	aspect_median	sum_cases	sum_pop	incidence	class center	legend	class width	expected incidence	squared deviance inc.	expected pop	pop diff. abs.	pop diff. per cent	expected cases	case diff. abs.	case diff. per cent
pp_max	week	1	1	5000	994.675	1009.3	1006.29	1007.09	12827	1071625760	1.197	1001.99	994.68000 to 1009.3000	14.6203	1.43329	0.0558336	1.00738e+09	6.42479e+07	0.0637774	14952.8	-2125.78	-0.142166
pp_max	week	1	2	5000	1009.3	1011.81	1010.72	1010.81	14354	1064508533	1.3484	1010.56	1009.3000 to 1011.81000	2.51576	1.43329	0.00720652	1.00738e+09	5.71307e+07	0.0567123	14952.8	-598.785	-0.040045
pp_max	week	1	3	5000	1011.81	1013.18	1012.56	1012.6	16067	1045786615	1.5364	1012.5	1011.81000 to 1013.18000	1.37036	1.43329	0.0106314	1.00738e+09	3.84088e+07	0.0381275	14952.8	1114.22	0.0745156
pp_max	week	1	4	5000	1013.19	1014.17	1013.71	1013.73	16360	1017365073	1.6081	1013.68	1013.19000 to 1014.17000	0.984276	1.43329	0.0305581	1.00738e+09	9.98724e+06	0.00991409	14952.8	1407.22	0.0941106
pp_max	week	1	5	5000	1014.17	1014.85	1014.52	1014.53	16257	1038460342	1.5655	1014.51	1014.17000 to 1014.85000	0.678884	1.43329	0.0174792	1.00738e+09	3.10825e+07	0.0308549	14952.8	1304.22	0.0872222
pp_max	week	1	6	5000	1014.85	1015.38	1015.12	1015.12	16966	1036325388	1.6371	1015.11	1014.85000 to 1015.38000	0.531364	1.43329	0.041538	1.00738e+09	2.89476e+07	0.0287355	14952.8	2013.22	0.134638
pp_max	week	1	7	5000	1015.38	1015.87	1015.63	1015.63	15542	1006785066	1.5437	1015.63	1015.38000 to 1015.87000	0.490747	1.43329	0.0121901	1.00738e+09	-592770	-0.000588428	14952.8	589.215	0.0394051
pp_max	week	1	8	5000	1015.87	1016.3	1016.08	1016.08	16007	1007948860	1.5881	1016.09	1015.87000 to 1016.3000	0.430632	1.43329	0.0239657	1.00738e+09	571024	0.000566842	14952.8	1054.22	0.070503
pp_max	week	1	9	5000	1016.3	1016.74	1016.53	1016.53	16471	989864219	1.664	1016.52	1016.3000 to 1016.74000	0.433732	1.43329	0.0532265	1.00738e+09	-1.75136e+07	-0.0173854	14952.8	1518.22	0.101534
pp_max	week	1	10	5000	1016.74	1017.12	1016.93	1016.93	16470	990736062	1.6624	1016.93	1016.74000 to 1017.12000	0.383917	1.43329	0.0524908	1.00738e+09	-1.66418e+07	-0.0165199	14952.8	1517.22	0.101467
pp_max	week	1	11	5000	1017.12	1017.5	1017.31	1017.31	17051	1013187454	1.6829	1017.31	1017.12000 to 1017.5000	0.377852	1.43329	0.0623045	1.00738e+09	5.80962e+06	0.00576707	14952.8	2098.22	0.140323
pp_max	week	1	12	5000	1017.5	1017.83	1017.66	1017.67	16853	974204064	1.7299	1017.66	1017.5000 to 1017.83000	0.328552	1.43329	0.0879767	1.00738e+09	-3.31738e+07	-0.0329308	14952.8	1900.22	0.127081
pp_max	week	1	13	5000	1017.83	1018.13	1017.98	1017.99	16832	969380381	1.7364	1017.98	1017.83000 to 1018.13000	0.306583	1.43329	0.0918749	1.00738e+09	-3.79975e+07	-0.0377192	14952.8	1879.22	0.125677
pp_max	week	1	14	5000	1018.13	1018.42	1018.28	1018.29	16934	974287122	1.7381	1018.28	1018.13000 to 1018.42000	0.290918	1.43329	0.0929084	1.00738e+09	-3.30907e+07	-0.0328484	14952.8	1981.22	0.132498
pp_max	week	1	15	5000	1018.42	1018.72	1018.57	1018.58	16352	989339272	1.6528	1018.57	1018.42000 to 1018.72000	0.291301	1.43329	0.0481841	1.00738e+09	-1.80386e+07	-0.0179065	14952.8	1399.22	0.0935756
pp_max	week	1	16	5000	1018.72	1019.01	1018.87	1018.87	16927	1010981809	1.6743	1018.86	1018.72000 to 1019.01000	0.292796	1.43329	0.0580852	1.00738e+09	3.60397e+06	0.00357758	14952.8	1974.22	0.13203
pp_max	week	1	17	5000	1019.01	1019.3	1019.16	1019.16	16827	977375950	1.7217	1019.15	1019.01000 to 1019.3000	0.291807	1.43329	0.0831796	1.00738e+09	-3.00019e+07	-0.0297822	14952.8	1874.22	0.125342
pp_max	week	1	18	5000	1019.3	1019.59	1019.44	1019.44	16938	1021265997	1.6585	1019.44	1019.3000 to 1019.59000	0.286961	1.43329	0.050719	1.00738e+09	1.38882e+07	0.0137864	14952.8	1985.22	0.132766
pp_max	week	1	19	5000	1019.59	1019.88	1019.73	1019.73	16470	1011510482	1.6283	1019.73	1019.59000 to 1019.88000	0.293194	1.43329	0.0380284	1.00738e+09	4.13265e+06	0.00410238	14952.8	1517.22	0.101467
pp_max	week	1	20	5000	1019.88	1020.13	1020	1020	16315	1011920323	1.6123	1020	1019.88000 to 1020.13000	0.246293	1.43329	0.0320441	1.00738e+09	4.54249e+06	0.00450922	14952.8	1362.22	0.0911011
pp_max	week	1	21	5000	1020.13	1020.37	1020.25	1020.25	16996	1033225804	1.6449	1020.25	1020.13000 to 1020.37000	0.243876	1.43329	0.0447783	1.00738e+09	2.5848e+07	0.0256587	14952.8	2043.22	0.136644
pp_max	week	1	22	5000	1020.37	1020.6	1020.49	1020.5	16528	1003463441	1.6471	1020.49	1020.37000 to 1020.6000	0.232133	1.43329	0.0457142	1.00738e+09	-3.91439e+06	-0.00388573	14952.8	1575.22	0.105346
pp_max	week	1	23	5000	1020.6	1020.85	1020.73	1020.72	16914	1004514371	1.6838	1020.73	1020.6000 to 1020.85000	0.247535	1.43329	0.0627546	1.00738e+09	-2.86346e+06	-0.00284249	14952.8	1961.22	0.131161
pp_max	week	1	24	5000	1020.85	1021.11	1020.98	1020.98	16536	1000134041	1.6534	1020.98	1020.85000 to 1021.11000	0.257714	1.43329	0.0484479	1.00738e+09	-7.24379e+06	-0.00719074	14952.8	1583.22	0.105881
pp_max	week	1	25	5000	1021.11	1021.39	1021.25	1021.25	17454	1042658513	1.674	1021.25	1021.11000 to 1021.39000	0.283397	1.43329	0.0579407	1.00738e+09	3.52807e+07	0.0350223	14952.8	2501.22	0.167274
pp_max	week	1	26	5000	1021.39	1021.67	1021.53	1021.53	17117	1019793695	1.6785	1021.53	1021.39000 to 1021.67000	0.275046	1.43329	0.0601273	1.00738e+09	1.24159e+07	0.0123249	14952.8	2164.22	0.144737
pp_max	week	1	27	5000	1021.67	1021.95	1021.81	1021.8	17328	1005413946	1.7235	1021.81	1021.67000 to 1021.95000	0.283092	1.43329	0.0842211	1.00738e+09	-1.96389e+06	-0.00194951	14952.8	2375.22	0.158848
pp_max	week	1	28	5000	1021.95	1022.23	1022.09	1022.1	16388	992796704	1.6507	1022.09	1021.95000 to 1022.23000	0.283131	1.43329	0.0472666	1.00738e+09	-1.45811e+07	-0.0144743	14952.8	1435.22	0.0959832
pp_max	week	1	29	5000	1022.23	1022.52	1022.38	1022.38	16279	1001016340	1.6262	1022.38	1022.23000 to 1022.52000	0.288895	1.43329	0.0372138	1.00738e+09	-6.3615e+06	-0.00631491	14952.8	1326.22	0.0886935
pp_max	week	1	30	5000	1022.52	1022.82	1022.67	1022.68	15862	988404882	1.6048	1022.67	1022.52000 to 1022.82000	0.296515	1.43329	0.0294153	1.00738e+09	-1.8973e+07	-0.018834	14952.8	909.215	0.0608058
pp_max	week	1	31	5000	1022.82	1023.14	1022.98	1022.98	15794	994451717	1.5882	1022.98	1022.82000 to 1023.14000	0.317675	1.43329	0.0239967	1.00738e+09	-1.29261e+07	-0.0128315	14952.8	841.215	0.0562581
pp_max	week	1	32	5000	1023.14	1023.44	1023.29	1023.3	15587	1019530629	1.5288	1023.29	1023.14000 to 1023.44000	0.306496	1.43329	0.00912192	1.00738e+09	1.21528e+07	0.0120638	14952.8	634.215	0.0424145
pp_max	week	1	33	5000	1023.44	1023.75	1023.6	1023.6	15436	1031913955	1.4959	1023.6	1023.44000 to 1023.75000	0.306636	1.43329	0.00391986	1.00738e+09	2.45361e+07	0.0243564	14952.8	483.215	0.0323161
pp_max	week	1	34	5000	1023.75	1024.05	1023.9	1023.9	15063	1032589245	1.4588	1023.9	1023.75000 to 1024.05000	0.296953	1.43329	0.000650696	1.00738e+09	2.52114e+07	0.0250268	14952.8	110.215	0.0073709
pp_max	week	1	35	5000	1024.05	1024.34	1024.19	1024.2	14576	1017417510	1.4326	1024.19	1024.05000 to 1024.34000	0.289278	1.43329	4.77831e-07	1.00738e+09	1.00397e+07	0.00996615	14952.8	-376.785	-0.0251983
pp_max	week	1	36	5000	1024.34	1024.63	1024.48	1024.48	14659	1012099961	1.4484	1024.48	1024.34000 to 1024.63000	0.289815	1.43329	0.000228274	1.00738e+09	4.72213e+06	0.00468754	14952.8	-293.785	-0.0196475
pp_max	week	1	37	5000	1024.63	1024.92	1024.78	1024.78	14419	984524375	1.4646	1024.77	1024.63000 to 1024.92000	0.298329	1.43329	0.000980238	1.00738e+09	-2.28535e+07	-0.0226861	14952.8	-533.785	-0.035698
pp_max	week	1	38	5000	1024.92	1025.23	1025.08	1025.08	14396	998709331	1.4415	1025.08	1024.92000 to 1025.23000	0.30715	1.43329	6.73835e-05	1.00738e+09	-8.6685e+06	-0.00860502	14952.8	-556.785	-0.0372362
pp_max	week	1	39	5000	1025.23	1025.55	1025.39	1025.39	13937	972598665	1.433	1025.39	1025.23000 to 1025.55000	0.316096	1.43329	8.48286e-08	1.00738e+09	-3.47792e+07	-0.0345245	14952.8	-1015.78	-0.0679328
pp_max	week	1	40	5000	1025.55	1025.88	1025.71	1025.7	14234	977043257	1.4568	1025.71	1025.55000 to 1025.88000	0.334215	1.43329	0.000552661	1.00738e+09	-3.03346e+07	-0.0301124	14952.8	-718.785	-0.0480703
pp_max	week	1	41	5000	1025.88	1026.2	1026.04	1026.04	14815	993266470	1.4915	1026.04	1025.88000 to 1026.2000	0.318358	1.43329	0.00338826	1.00738e+09	-1.41114e+07	-0.014008	14952.8	-137.785	-0.00921464
pp_max	week	1	42	5000	1026.2	1026.52	1026.36	1026.36	14609	1000669143	1.4599	1026.36	1026.2000 to 1026.52000	0.319816	1.43329	0.000708025	1.00738e+09	-6.70869e+06	-0.00665956	14952.8	-343.785	-0.0229913
pp_max	week	1	43	5000	1026.52	1026.86	1026.69	1026.69	15314	1039143636	1.4737	1026.69	1026.52000 to 1026.86000	0.341072	1.43329	0.00163287	1.00738e+09	3.17658e+07	0.0315332	14952.8	361.215	0.0241571
pp_max	week	1	44	5000	1026.86	1027.2	1027.03	1027.03	14420	1005975692	1.4334	1027.03	1026.86000 to 1027.2000	0.340556	1.43329	1.18258e-08	1.00738e+09	-1.40214e+06	-0.00139187	14952.8	-532.785	-0.0356311
pp_max	week	1	45	5000	1027.2	1027.57	1027.39	1027.39	14595	996302095	1.4649	1027.39	1027.2000 to 1027.57000	0.370417	1.43329	0.000999113	1.00738e+09	-1.10757e+07	-0.0109946	14952.8	-357.785	-0.0239276
pp_max	week	1	46	5000	1027.57	1027.97	1027.77	1027.77	14788	1010911192	1.4628	1027.77	1027.57000 to 1027.97000	0.393556	1.43329	0.000870766	1.00738e+09	3.53336e+06	0.00350748	14952.8	-164.785	-0.0110203
pp_max	week	1	47	5000	1027.97	1028.4	1028.18	1028.18	13761	994197785	1.3841	1028.18	1027.97000 to 1028.4000	0.434214	1.43329	0.00241978	1.00738e+09	-1.31801e+07	-0.0130835	14952.8	-1191.78	-0.0797032
pp_max	week	1	48	5000	1028.4	1028.86	1028.62	1028.61	14345	1045702297	1.3718	1028.63	1028.4000 to 1028.86000	0.456767	1.43329	0.00378117	1.00738e+09	3.83245e+07	0.0380438	14952.8	-607.785	-0.0406469
pp_max	week	1	49	5000	1028.86	1029.37	1029.11	1029.1	12618	998077164	1.2642	1029.11	1028.86000 to 1029.37000	0.511735	1.43329	0.0285919	1.00738e+09	-9.30067e+06	-0.00923256	14952.8	-2334.78	-0.156144
pp_max	week	1	50	5000	1029.37	1029.98	1029.66	1029.65	12972	990771940	1.3093	1029.67	1029.37000 to 1029.98000	0.609946	1.43329	0.0153738	1.00738e+09	-1.66059e+07	-0.0164843	14952.8	-1980.78	-0.132469
pp_max	week	1	51	5000	1029.98	1030.65	1030.31	1030.3	12381	984053994	1.2582	1030.31	1029.98000 to 1030.65000	0.672135	1.43329	0.0306569	1.00738e+09	-2.33238e+07	-0.023153	14952.8	-2571.78	-0.171994
pp_max	week	1	52	5000	1030.65	1031.3	1030.97	1030.98	12630	1002634479	1.2597	1030.98	1030.65000 to 1031.3000	0.649213	1.43329	0.0301339	1.00738e+09	-4.74336e+06	-0.00470862	14952.8	-2322.78	-0.155341
pp_max	week	1	53	5000	1031.3	1032.01	1031.66	1031.66	13201	1058200588	1.2475	1031.66	1031.3000 to 1032.01000	0.713365	1.43329	0.0345184	1.00738e+09	5.08228e+07	0.0504505	14952.8	-1751.78	-0.117154
pp_max	week	1	54	5000	1032.01	1032.66	1032.33	1032.32	12245	999079985	1.2256	1032.33	1032.01000 to 1032.66000	0.641586	1.43329	0.0431357	1.00738e+09	-8.29785e+06	-0.00823708	14952.8	-2707.78	-0.181089
pp_max	week	1	55	5000	1032.66	1033.37	1033.01	1033	11761	991307661	1.1864	1033.01	1032.66000 to 1033.37000	0.709761	1.43329	0.0609553	1.00738e+09	-1.60702e+07	-0.0159525	14952.8	-3191.78	-0.213458
pp_max	week	1	56	5000	1033.37	1034.14	1033.75	1033.76	11191	982036455	1.1396	1033.75	1033.37000 to 1034.14000	0.770916	1.43329	0.0862546	1.00738e+09	-2.53414e+07	-0.0251558	14952.8	-3761.78	-0.251578
pp_max	week	1	57	5000	1034.14	1035	1034.56	1034.56	11363	989469956	1.1484	1034.57	1034.14000 to 1035.000	0.866956	1.43329	0.081163	1.00738e+09	-1.79079e+07	-0.0177767	14952.8	-3589.78	-0.240075
pp_max	week	1	58	5000	1035	1036.37	1035.64	1035.61	11284	993654555	1.1356	1035.69	1035.000 to 1036.37000	1.36849	1.43329	0.0886201	1.00738e+09	-1.37233e+07	-0.0136228	14952.8	-3668.78	-0.245358
pp_max	week	1	59	5000	1036.37	1038.73	1037.42	1037.39	10586	999741878	1.0589	1037.55	1036.37000 to 1038.73000	2.35526	1.43329	0.140169	1.00738e+09	-7.63596e+06	-0.00758003	14952.8	-4366.78	-0.292038
pp_max	week	1	60	5000	1038.73	1042.51	1040.54	1040.56	9399	1015043373	0.926	1040.62	1038.73000 to 1042.51000	3.77591	1.43329	0.257344	1.00738e+09	7.66554e+06	0.0076094	14952.8	-5553.78	-0.371421
pp_max	week	1	61	1490	1042.51	1048.73	1044.06	1043.61	3022	297469248	1.0159	1045.62	1042.51000 to 1048.73000	6.22383	1.43329	0.174215	3.00199e+08	-2.72935e+06	-0.0090918	4455.93	-1433.93	-0.321803
pp_max	week	1	61	301490	994.675	1048.73	1023.67	1022.98	901623	60742868740	Min: 0.926	61		Min: 1001.986	1.43329	2.59276	6.07429e+10	8.9407e-07	Min: -3.77 %	901623	-7.82165e-11	Min: -37.14 %
			[max]	[sum]	[min]	[max]	[avg]	[median]	[sum]	[sum]	Max: 1.738	[# of classes]	[mbar]	Max: 1045.619		[sum]			Max: 6.38 %			Max: 16.73 %
aspect	temptype	lagtype	ClassNo	n	aspectMIN	aspectMAX	aspectAVG	aspectMEDIAN	sumCases	sumPop	incidence	class center	unit	class width	expected inc.	sqared deviance inc.	control sum	control sum	control range	control sum	control sum	control range
																0.9982	= R² (coefficient of determination) of a Gaussian distribution, while extreme classes omitted
Weekly minimum of daily mean air pressure
weeks minimum air pressure
Lagtype = 1
from database												EXCEL calculation
aspect	temptype	Lagtype	classNo	classN	aspect_min	aspect_max	aspect_avg	aspect_median	sum_cases	sum_pop	incidence	class center	legend	class width	expected incidence	squared deviance inc.	expected pop	pop diff. abs.	pop diff. per cent	expected cases	case diff. abs.	case diff. per cent
pp_min	week	1	1	5000	973.949	989.338	985.55	986.442	12323	1088663488	1.1319	981.643	973.95000 to 989.34000	15.3889	1.43329	0.0908367	1.00738e+09	8.12857e+07	0.0806903	14952.8	-2629.78	-0.175873
pp_min	week	1	2	5000	989.338	992.496	990.981	991	12115	1078589070	1.1232	990.917	989.34000 to 992.5000	3.15758	1.43329	0.0961566	1.00738e+09	7.12112e+07	0.0706897	14952.8	-2837.78	-0.189783
pp_min	week	1	3	5000	992.497	994.542	993.622	993.7	12077	1062259873	1.1369	993.519	992.5000 to 994.54000	2.04587	1.43329	0.0878478	1.00738e+09	5.4882e+07	0.0544801	14952.8	-2875.78	-0.192324
pp_min	week	1	4	5000	994.542	995.975	995.288	995.305	12318	1077175166	1.1435	995.259	994.54000 to 995.97000	1.43228	1.43329	0.083979	1.00738e+09	6.97973e+07	0.0692861	14952.8	-2634.78	-0.176207
pp_min	week	1	5	5000	995.975	997.179	996.588	996.6	11477	1006675483	1.1401	996.577	995.98000 to 997.18000	1.20323	1.43329	0.0859611	1.00738e+09	-702353	-0.000697209	14952.8	-3475.78	-0.232451
pp_min	week	1	6	5000	997.179	998.138	997.666	997.669	12282	1037982347	1.1833	997.659	997.18000 to 998.14000	0.959585	1.43329	0.0624956	1.00738e+09	3.06045e+07	0.0303804	14952.8	-2670.78	-0.178615
pp_min	week	1	7	5000	998.138	999.023	998.583	998.581	12841	1025554660	1.2521	998.581	998.14000 to 999.02000	0.884044	1.43329	0.0328303	1.00738e+09	1.81768e+07	0.0180437	14952.8	-2111.78	-0.14123
pp_min	week	1	8	5000	999.023	999.848	999.439	999.443	12995	1020235794	1.2737	999.436	999.02000 to 999.85000	0.825447	1.43329	0.0254694	1.00738e+09	1.2858e+07	0.0127638	14952.8	-1957.78	-0.130931
pp_min	week	1	9	5000	999.848	1000.56	1000.21	1000.2	13174	1009263520	1.3053	1000.21	999.85000 to 1000.56000	0.714416	1.43329	0.0163818	1.00738e+09	1.88568e+06	0.00187187	14952.8	-1778.78	-0.11896
pp_min	week	1	10	5000	1000.56	1001.27	1000.92	1000.91	13725	1001959872	1.3698	1000.92	1000.56000 to 1001.27000	0.709093	1.43329	0.00403114	1.00738e+09	-5.41796e+06	-0.00537828	14952.8	-1227.78	-0.0821108
pp_min	week	1	11	5000	1001.27	1001.91	1001.6	1001.6	14595	1029779405	1.4173	1001.59	1001.27000 to 1001.91000	0.641434	1.43329	0.00025572	1.00738e+09	2.24016e+07	0.0222375	14952.8	-357.785	-0.0239276
pp_min	week	1	12	5000	1001.91	1002.5	1002.22	1002.22	14557	1039003513	1.4011	1002.21	1001.91000 to 1002.5000	0.586359	1.43329	0.00103628	1.00738e+09	3.16257e+07	0.0313941	14952.8	-395.785	-0.0264689
pp_min	week	1	13	5000	1002.5	1003.04	1002.77	1002.77	15084	1047163235	1.4405	1002.77	1002.5000 to 1003.04000	0.536187	1.43329	5.1966e-05	1.00738e+09	3.97854e+07	0.039494	14952.8	131.215	0.00877532
pp_min	week	1	14	5000	1003.04	1003.52	1003.28	1003.29	15828	1048443468	1.5097	1003.28	1003.04000 to 1003.52000	0.486306	1.43329	0.0058383	1.00738e+09	4.10656e+07	0.0407649	14952.8	875.215	0.0585319
pp_min	week	1	15	5000	1003.52	1004	1003.77	1003.77	15647	1036895405	1.509	1003.76	1003.52000 to 1004.000	0.481652	1.43329	0.00573181	1.00738e+09	2.95176e+07	0.0293014	14952.8	694.215	0.0464272
pp_min	week	1	16	5000	1004	1004.44	1004.23	1004.23	15015	1007878862	1.4898	1004.22	1004.000 to 1004.44000	0.437682	1.43329	0.00319324	1.00738e+09	501026	0.000497357	14952.8	62.2155	0.0041608
pp_min	week	1	17	5000	1004.44	1004.86	1004.65	1004.66	15395	1022666045	1.5054	1004.65	1004.44000 to 1004.86000	0.414833	1.43329	0.00519967	1.00738e+09	1.52882e+07	0.0151762	14952.8	442.215	0.0295741
pp_min	week	1	18	5000	1004.86	1005.28	1005.07	1005.07	14895	1003005586	1.485	1005.07	1004.86000 to 1005.28000	0.424841	1.43329	0.00267379	1.00738e+09	-4.37225e+06	-0.00434023	14952.8	-57.7845	-0.00386446
pp_min	week	1	19	5000	1005.28	1005.69	1005.49	1005.49	15795	1049858567	1.5045	1005.49	1005.28000 to 1005.69000	0.41088	1.43329	0.00507069	1.00738e+09	4.24807e+07	0.0421696	14952.8	842.215	0.056325
pp_min	week	1	20	5000	1005.69	1006.09	1005.89	1005.89	15891	1026604478	1.5479	1005.89	1005.69000 to 1006.09000	0.399752	1.43329	0.0131352	1.00738e+09	1.92266e+07	0.0190858	14952.8	938.215	0.0627452
pp_min	week	1	21	5000	1006.09	1006.47	1006.28	1006.28	16446	1031751560	1.594	1006.28	1006.09000 to 1006.47000	0.37845	1.43329	0.0258273	1.00738e+09	2.43737e+07	0.0241952	14952.8	1493.22	0.099862
pp_min	week	1	22	5000	1006.47	1006.83	1006.65	1006.65	16260	1023104914	1.5893	1006.65	1006.47000 to 1006.83000	0.360536	1.43329	0.0243387	1.00738e+09	1.57271e+07	0.0156119	14952.8	1307.22	0.0874229
pp_min	week	1	23	5000	1006.83	1007.2	1007.01	1007.01	16294	1002665734	1.6251	1007.02	1006.83000 to 1007.2000	0.367433	1.43329	0.0367906	1.00738e+09	-4.7121e+06	-0.00467759	14952.8	1341.22	0.0896967
pp_min	week	1	24	5000	1007.2	1007.54	1007.36	1007.37	15865	981925794	1.6157	1007.37	1007.2000 to 1007.54000	0.335516	1.43329	0.033273	1.00738e+09	-2.5452e+07	-0.0252656	14952.8	912.215	0.0610064
pp_min	week	1	25	5000	1007.54	1007.87	1007.7	1007.7	16727	1008423279	1.6587	1007.7	1007.54000 to 1007.87000	0.334312	1.43329	0.0508091	1.00738e+09	1.04544e+06	0.00103779	14952.8	1774.22	0.118655
pp_min	week	1	26	5000	1007.87	1008.17	1008.02	1008.01	16665	1006309770	1.6561	1008.02	1007.87000 to 1008.17000	0.302635	1.43329	0.0496437	1.00738e+09	-1.06807e+06	-0.00106024	14952.8	1712.22	0.114508
pp_min	week	1	27	5000	1008.17	1008.47	1008.32	1008.32	17119	1007012096	1.7	1008.32	1008.17000 to 1008.47000	0.298909	1.43329	0.0711336	1.00738e+09	-365740	-0.000363061	14952.8	2166.22	0.14487
pp_min	week	1	28	5000	1008.47	1008.75	1008.61	1008.61	17128	1014919596	1.6876	1008.61	1008.47000 to 1008.75000	0.280284	1.43329	0.0646729	1.00738e+09	7.54176e+06	0.00748653	14952.8	2175.22	0.145472
pp_min	week	1	29	5000	1008.75	1009.04	1008.9	1008.9	17054	1001861880	1.7022	1008.9	1008.75000 to 1009.04000	0.292647	1.43329	0.0723119	1.00738e+09	-5.51596e+06	-0.00547556	14952.8	2101.22	0.140523
pp_min	week	1	30	5000	1009.04	1009.33	1009.19	1009.2	16598	968176935	1.7144	1009.19	1009.04000 to 1009.33000	0.283377	1.43329	0.0790221	1.00738e+09	-3.92009e+07	-0.0389138	14952.8	1645.22	0.110027
pp_min	week	1	31	5000	1009.33	1009.6	1009.47	1009.47	17019	996692247	1.7075	1009.47	1009.33000 to 1009.6000	0.275546	1.43329	0.0751904	1.00738e+09	-1.06856e+07	-0.0106073	14952.8	2066.22	0.138183
pp_min	week	1	32	5000	1009.6	1009.89	1009.75	1009.75	17267	1001162609	1.7247	1009.74	1009.6000 to 1009.89000	0.282048	1.43329	0.0849191	1.00738e+09	-6.21523e+06	-0.00616971	14952.8	2314.22	0.154768
pp_min	week	1	33	5000	1009.89	1010.14	1010.01	1010.01	16499	980294429	1.6831	1010.01	1009.89000 to 1010.14000	0.258462	1.43329	0.0624044	1.00738e+09	-2.70834e+07	-0.0268851	14952.8	1546.22	0.103407
pp_min	week	1	34	5000	1010.14	1010.4	1010.28	1010.28	16304	967711015	1.6848	1010.27	1010.14000 to 1010.4000	0.256	1.43329	0.0632566	1.00738e+09	-3.96668e+07	-0.0393763	14952.8	1351.22	0.0903655
pp_min	week	1	35	5000	1010.4	1010.66	1010.53	1010.53	17324	1015027862	1.7068	1010.53	1010.4000 to 1010.66000	0.263818	1.43329	0.074807	1.00738e+09	7.65003e+06	0.007594	14952.8	2371.22	0.15858
pp_min	week	1	36	5000	1010.66	1010.95	1010.81	1010.8	16657	1002201631	1.662	1010.81	1010.66000 to 1010.95000	0.285264	1.43329	0.0523077	1.00738e+09	-5.1762e+06	-0.0051383	14952.8	1704.22	0.113973
pp_min	week	1	37	5000	1010.95	1011.24	1011.09	1011.1	16078	1002447038	1.6039	1011.1	1010.95000 to 1011.24000	0.291929	1.43329	0.0291073	1.00738e+09	-4.9308e+06	-0.00489469	14952.8	1125.22	0.0752512
pp_min	week	1	38	5000	1011.24	1011.53	1011.39	1011.39	15563	997342409	1.5604	1011.39	1011.24000 to 1011.53000	0.290168	1.43329	0.0161566	1.00738e+09	-1.00354e+07	-0.00996193	14952.8	610.215	0.0408095
pp_min	week	1	39	5000	1011.53	1011.83	1011.68	1011.69	16116	1008172957	1.5985	1011.68	1011.53000 to 1011.83000	0.300057	1.43329	0.0272939	1.00738e+09	795121	0.000789298	14952.8	1163.22	0.0777926
pp_min	week	1	40	5000	1011.83	1012.15	1011.99	1011.99	14923	987422856	1.5113	1011.99	1011.83000 to 1012.15000	0.318477	1.43329	0.00608536	1.00738e+09	-1.9955e+07	-0.0198088	14952.8	-29.7845	-0.0019919
pp_min	week	1	41	5000	1012.15	1012.47	1012.31	1012.31	15110	987514569	1.5301	1012.31	1012.15000 to 1012.47000	0.316354	1.43329	0.00937193	1.00738e+09	-1.98633e+07	-0.0197178	14952.8	157.215	0.0105141
pp_min	week	1	42	5000	1012.47	1012.78	1012.62	1012.62	15229	977322860	1.5582	1012.62	1012.47000 to 1012.78000	0.311964	1.43329	0.0156022	1.00738e+09	-3.0055e+07	-0.0298349	14952.8	276.215	0.0184725
pp_min	week	1	43	5000	1012.78	1013.08	1012.92	1012.92	15195	975646099	1.5574	1012.93	1012.78000 to 1013.08000	0.301903	1.43329	0.015403	1.00738e+09	-3.17317e+07	-0.0314993	14952.8	242.215	0.0161987
pp_min	week	1	44	5000	1013.08	1013.4	1013.24	1013.24	15226	964086713	1.5793	1013.24	1013.08000 to 1013.4000	0.319649	1.43329	0.0213186	1.00738e+09	-4.32911e+07	-0.0429741	14952.8	273.215	0.0182719
pp_min	week	1	45	5000	1013.4	1013.77	1013.58	1013.59	15291	977627767	1.5641	1013.58	1013.4000 to 1013.77000	0.366934	1.43329	0.0171109	1.00738e+09	-2.97501e+07	-0.0295322	14952.8	338.215	0.0226189
pp_min	week	1	46	5000	1013.77	1014.1	1013.93	1013.93	16012	1016676743	1.5749	1013.93	1013.77000 to 1014.1000	0.332876	1.43329	0.020053	1.00738e+09	9.29891e+06	0.0092308	14952.8	1059.22	0.0708373
pp_min	week	1	47	5000	1014.1	1014.47	1014.28	1014.28	16078	991370173	1.6218	1014.28	1014.1000 to 1014.47000	0.366928	1.43329	0.0355355	1.00738e+09	-1.60077e+07	-0.0158904	14952.8	1125.22	0.0752512
pp_min	week	1	48	5000	1014.47	1014.84	1014.65	1014.65	15784	968447443	1.6298	1014.65	1014.47000 to 1014.84000	0.372901	1.43329	0.0386157	1.00738e+09	-3.89304e+07	-0.0386453	14952.8	831.215	0.0555893
pp_min	week	1	49	5000	1014.84	1015.21	1015.03	1015.02	15710	991163857	1.585	1015.03	1014.84000 to 1015.21000	0.374913	1.43329	0.0230155	1.00738e+09	-1.6214e+07	-0.0160952	14952.8	757.215	0.0506404
pp_min	week	1	50	5000	1015.21	1015.61	1015.42	1015.41	16282	1000382060	1.6276	1015.41	1015.21000 to 1015.61000	0.396015	1.43329	0.0377559	1.00738e+09	-6.99578e+06	-0.00694454	14952.8	1329.22	0.0888942
pp_min	week	1	51	5000	1015.61	1016.06	1015.83	1015.82	15458	997746604	1.5493	1015.83	1015.61000 to 1016.06000	0.44585	1.43329	0.013458	1.00738e+09	-9.63123e+06	-0.00956069	14952.8	505.215	0.0337874
pp_min	week	1	52	5000	1016.06	1016.59	1016.32	1016.32	15252	975757881	1.5631	1016.33	1016.06000 to 1016.59000	0.53668	1.43329	0.0168503	1.00738e+09	-3.162e+07	-0.0313884	14952.8	299.215	0.0200107
pp_min	week	1	53	5000	1016.59	1017.21	1016.89	1016.88	15124	988054050	1.5307	1016.9	1016.59000 to 1017.21000	0.616062	1.43329	0.00948846	1.00738e+09	-1.93238e+07	-0.0191823	14952.8	171.215	0.0114504
pp_min	week	1	54	5000	1017.21	1018.02	1017.61	1017.6	13932	978534892	1.4238	1017.62	1017.21000 to 1018.02000	0.812021	1.43329	9.00839e-05	1.00738e+09	-2.88429e+07	-0.0286317	14952.8	-1020.78	-0.0682672
pp_min	week	1	55	5000	1018.02	1018.91	1018.46	1018.45	14289	983372481	1.4531	1018.47	1018.02000 to 1018.91000	0.89224	1.43329	0.000392386	1.00738e+09	-2.40054e+07	-0.0238295	14952.8	-663.785	-0.044392
pp_min	week	1	56	5000	1018.91	1019.92	1019.42	1019.42	13684	1005389330	1.3611	1019.42	1018.91000 to 1019.92000	1.00258	1.43329	0.00521158	1.00738e+09	-1.98851e+06	-0.00197394	14952.8	-1268.78	-0.0848527
pp_min	week	1	57	5000	1019.92	1021.18	1020.5	1020.48	12847	988052341	1.3002	1020.55	1019.92000 to 1021.18000	1.26038	1.43329	0.0177133	1.00738e+09	-1.93255e+07	-0.019184	14952.8	-2105.78	-0.140829
pp_min	week	1	58	5000	1021.18	1022.82	1021.97	1021.96	13308	994956139	1.3375	1022	1021.18000 to 1022.82000	1.6383	1.43329	0.00917596	1.00738e+09	-1.24217e+07	-0.0123307	14952.8	-1644.78	-0.109999
pp_min	week	1	59	5000	1022.82	1025.25	1023.9	1023.81	11865	993775939	1.1939	1024.03	1022.82000 to 1025.25000	2.43129	1.43329	0.0573082	1.00738e+09	-1.36019e+07	-0.0135023	14952.8	-3087.78	-0.206502
pp_min	week	1	60	5000	1025.25	1030.8	1027.58	1027.45	9109	965419374	0.9435	1028.02	1025.25000 to 1030.8000	5.55223	1.43329	0.239895	1.00738e+09	-4.19585e+07	-0.0416512	14952.8	-5843.78	-0.390816
pp_min	week	1	61	1490	1030.8	1037.73	1033.1	1032.29	2903	297286977	0.9765	1034.27	1030.8000 to 1037.73000	6.93122	1.43329	0.208658	3.00199e+08	-2.91162e+06	-0.00969897	4455.93	-1552.93	-0.348509
pp_min	week	1	61	301490	973.949	1037.73	1009.06	1009.47	901623	60742868740	Min: 0.944	61		Min: 0.256	1.43329	2.43955	6.07429e+10	8.9407e-07	Min: -4.3 %	901623	-3.63798e-11	Min: -39.08 %
			[max]	[sum]	[min]	[max]	[avg]	[median]	[sum]	[sum]	Max: 1.725	[# of classes]	[mbar]	Max: 15.389		[sum]			Max: 8.07 %			Max: 15.86 %
aspect	temptype	lagtype	ClassNo	n	aspectMIN	aspectMAX	aspectAVG	aspectMEDIAN	sumCases	sumPop	incidence	class center	unit	class width	expected inc.	sqared deviance inc.	control sum	control sum	control range	control sum	control sum	control range
																0.9983	= R² (coefficient of determination) of a Gaussian distribution, while extreme classes omitted
Precipitation			(for graphics: scroll to the right)
original (daily) weather data units by ECA/ENSEMBLES: daily precipitation sum RR
Weekly average of daily sum of precipitation
weeks daily mean precipitation
lagtype = 1
from database												EXCEL calculation
aspect	temptype	Lagtype	classNo	classN	aspect_min	aspect_max	aspect_avg	aspect_median	sum_cases	sum_pop	incidence	class center	legend	class width	expected incidence	squared deviance inc.	expected pop	pop diff. abs.	pop diff. per cent	expected cases	case diff. abs.	case diff. per cent
rr_avg	week	1	0	23240	0	0	0	0	64666	4690707057	1.3786	0	.000 to .000	0	1.43329	0.00299113	4.68229e+09	8.41488e+06	0.00179717	69500.5	-4834.54	-0.0695612
rr_avg	week	1	1	5000	4.55715e-10	0.0192727	0.0066006	0.00503249	14466	1019042452	1.4196	0.00963636	.000 to .02000	0.0192727	1.43329	0.00018745	1.00738e+09	1.16646e+07	0.0115792	14952.8	-486.785	-0.0325548
rr_avg	week	1	2	5000	0.0192962	0.0666902	0.0415857	0.0411171	13546	987984952	1.3711	0.0429932	.02000 to .07000	0.0473939	1.43329	0.00386775	1.00738e+09	-1.93929e+07	-0.0192509	14952.8	-1406.78	-0.0940818
rr_avg	week	1	3	5000	0.0666915	0.115524	0.0914448	0.0913832	13958	993513304	1.4049	0.0911078	.07000 to .12000	0.0488328	1.43329	0.000806063	1.00738e+09	-1.38645e+07	-0.013763	14952.8	-994.785	-0.0665284
rr_avg	week	1	4	5000	0.115524	0.166989	0.141149	0.141367	14024	994858068	1.4096	0.141257	.12000 to .17000	0.0514651	1.43329	0.000561275	1.00738e+09	-1.25198e+07	-0.0124281	14952.8	-928.785	-0.0621145
rr_avg	week	1	5	5000	0.167014	0.218484	0.192798	0.192903	14186	1008789035	1.4062	0.192749	.17000 to .22000	0.05147	1.43329	0.000733936	1.00738e+09	1.4112e+06	0.00140086	14952.8	-766.785	-0.0512804
rr_avg	week	1	6	5000	0.218489	0.272192	0.245177	0.24446	14410	1013778994	1.4214	0.245341	.22000 to .27000	0.0537031	1.43329	0.000141402	1.00738e+09	6.40116e+06	0.00635428	14952.8	-542.785	-0.0362999
rr_avg	week	1	7	5000	0.272212	0.328499	0.300057	0.3	14132	990246966	1.4271	0.300355	.27000 to .33000	0.0562868	1.43329	3.83316e-05	1.00738e+09	-1.71309e+07	-0.0170054	14952.8	-820.785	-0.0548917
rr_avg	week	1	8	5000	0.328501	0.383123	0.355455	0.355962	13821	993490143	1.3912	0.355812	.33000 to .38000	0.0546222	1.43329	0.00177167	1.00738e+09	-1.38877e+07	-0.013786	14952.8	-1131.78	-0.0756906
rr_avg	week	1	9	5000	0.383138	0.439543	0.411105	0.41147	13849	994718153	1.3923	0.41134	.38000 to .44000	0.0564055	1.43329	0.00168028	1.00738e+09	-1.26597e+07	-0.012567	14952.8	-1103.78	-0.073818
rr_avg	week	1	10	5000	0.43955	0.494596	0.466675	0.46658	14226	1013603591	1.4035	0.467073	.44000 to .49000	0.0550461	1.43329	0.000887519	1.00738e+09	6.22576e+06	0.00618016	14952.8	-726.785	-0.0486053
rr_avg	week	1	11	5000	0.494605	0.552706	0.523549	0.524102	14137	993046776	1.4236	0.523656	.49000 to .55000	0.0581007	1.43329	9.39204e-05	1.00738e+09	-1.43311e+07	-0.0142261	14952.8	-815.785	-0.0545574
rr_avg	week	1	12	5000	0.552733	0.610888	0.581994	0.582058	13968	990897730	1.4096	0.58181	.55000 to .61000	0.0581549	1.43329	0.000561275	1.00738e+09	-1.64801e+07	-0.0163594	14952.8	-984.785	-0.0658596
rr_avg	week	1	13	5000	0.610888	0.672192	0.641779	0.642354	13743	995245424	1.3809	0.64154	.61000 to .67000	0.0613037	1.43329	0.00274484	1.00738e+09	-1.21324e+07	-0.0120436	14952.8	-1209.78	-0.080907
rr_avg	week	1	14	5000	0.672196	0.734314	0.703854	0.703969	14095	992299874	1.4204	0.703255	.67000 to .73000	0.0621188	1.43329	0.000166184	1.00738e+09	-1.5078e+07	-0.0149675	14952.8	-857.785	-0.0573662
rr_avg	week	1	15	5000	0.734322	0.798777	0.766823	0.767098	14919	1037092092	1.4385	0.766549	.73000 to .8000	0.0644555	1.43329	2.7131e-05	1.00738e+09	2.97143e+07	0.0294966	14952.8	-33.7845	-0.00225941
rr_avg	week	1	16	5000	0.798781	0.861075	0.83019	0.82958	14202	999258608	1.4213	0.829928	.8000 to .86000	0.0622937	1.43329	0.00014379	1.00738e+09	-8.11923e+06	-0.00805976	14952.8	-750.785	-0.0502103
rr_avg	week	1	17	5000	0.861076	0.927942	0.894425	0.894766	14392	1029133455	1.3985	0.894509	.86000 to .93000	0.0668659	1.43329	0.00121043	1.00738e+09	2.17556e+07	0.0215963	14952.8	-560.785	-0.0375037
rr_avg	week	1	18	5000	0.927943	0.994944	0.961083	0.961209	14317	1003368152	1.4269	0.961444	.93000 to .99000	0.0670015	1.43329	4.08481e-05	1.00738e+09	-4.00968e+06	-0.00398032	14952.8	-635.785	-0.0425195
rr_avg	week	1	19	5000	0.994956	1.06337	1.02939	1.02933	14596	1005268986	1.4519	1.02916	.99000 to 1.06000	0.0684155	1.43329	0.000346285	1.00738e+09	-2.10885e+06	-0.0020934	14952.8	-356.785	-0.0238607
rr_avg	week	1	20	5000	1.06339	1.13263	1.0976	1.09769	14630	996762202	1.4678	1.09801	1.06000 to 1.13000	0.0692433	1.43329	0.00119085	1.00738e+09	-1.06156e+07	-0.0105379	14952.8	-322.785	-0.0215869
rr_avg	week	1	21	5000	1.13263	1.20427	1.16898	1.1701	14720	1022086318	1.4402	1.16845	1.13000 to 1.2000	0.071638	1.43329	4.77308e-05	1.00738e+09	1.47085e+07	0.0146008	14952.8	-232.785	-0.015568
rr_avg	week	1	22	5000	1.20431	1.27461	1.23965	1.24033	15281	1038435817	1.4715	1.23946	1.2000 to 1.27000	0.0702991	1.43329	0.00145991	1.00738e+09	3.1058e+07	0.0308305	14952.8	328.215	0.0219501
rr_avg	week	1	23	5000	1.27468	1.34885	1.31089	1.31075	14538	1001184123	1.4521	1.31177	1.27000 to 1.35000	0.0741638	1.43329	0.000353769	1.00738e+09	-6.19371e+06	-0.00614835	14952.8	-414.785	-0.0277396
rr_avg	week	1	24	5000	1.34888	1.42288	1.38555	1.38557	14948	998870405	1.4965	1.38588	1.35000 to 1.42000	0.0739985	1.43329	0.00399535	1.00738e+09	-8.50743e+06	-0.00844512	14952.8	-4.7845	-0.000319974
rr_avg	week	1	25	5000	1.42289	1.50077	1.46186	1.46132	15073	1001434672	1.5051	1.46183	1.42000 to 1.5000	0.0778845	1.43329	0.0051565	1.00738e+09	-5.94316e+06	-0.00589964	14952.8	120.215	0.00803967
rr_avg	week	1	26	5000	1.50077	1.57963	1.54026	1.54035	14726	1010446330	1.4574	1.5402	1.5000 to 1.58000	0.078855	1.43329	0.000581232	1.00738e+09	3.06849e+06	0.00304602	14952.8	-226.785	-0.0151667
rr_avg	week	1	27	5000	1.57964	1.6601	1.61947	1.61879	14884	1005909134	1.4797	1.61987	1.58000 to 1.66000	0.0804622	1.43329	0.00215377	1.00738e+09	-1.4687e+06	-0.00145795	14952.8	-68.7845	-0.00460011
rr_avg	week	1	28	5000	1.66015	1.74286	1.70133	1.70061	15081	1006196723	1.4988	1.7015	1.66000 to 1.74000	0.0827085	1.43329	0.0042914	1.00738e+09	-1.18111e+06	-0.00117246	14952.8	128.215	0.00857469
rr_avg	week	1	29	5000	1.74286	1.82857	1.78555	1.78544	14883	1014537935	1.467	1.78571	1.74000 to 1.83000	0.0857143	1.43329	0.00113628	1.00738e+09	7.1601e+06	0.00710766	14952.8	-69.7845	-0.00466699
rr_avg	week	1	30	5000	1.82857	1.91565	1.87277	1.87308	14966	1028043414	1.4558	1.87211	1.83000 to 1.92000	0.087075	1.43329	0.000506644	1.00738e+09	2.06656e+07	0.0205142	14952.8	13.2155	0.000883815
rr_avg	week	1	31	5000	1.91565	2.00743	1.96158	1.96164	15160	1008633160	1.503	1.96154	1.92000 to 2.01000	0.0917753	1.43329	0.00485931	1.00738e+09	1.25532e+06	0.00124613	14952.8	207.215	0.013858
rr_avg	week	1	32	5000	2.00743	2.10057	2.05403	2.0548	15078	1014501837	1.4862	2.054	2.01000 to 2.1000	0.0931418	1.43329	0.00279934	1.00738e+09	7.124e+06	0.00707183	14952.8	125.215	0.00837406
rr_avg	week	1	33	5000	2.10059	2.19509	2.14792	2.14782	15648	1014178751	1.5429	2.14784	2.1000 to 2.2000	0.0944994	1.43329	0.0120141	1.00738e+09	6.80092e+06	0.00675111	14952.8	695.215	0.046494
rr_avg	week	1	34	5000	2.19511	2.29252	2.24322	2.24286	15671	1023358996	1.5313	2.24381	2.2000 to 2.29000	0.0974071	1.43329	0.00960571	1.00738e+09	1.59812e+07	0.0158641	14952.8	718.215	0.0480322
rr_avg	week	1	35	5000	2.29255	2.39662	2.34337	2.34338	15942	1014922887	1.5708	2.34459	2.29000 to 2.4000	0.104068	1.43329	0.0189087	1.00738e+09	7.54505e+06	0.00748979	14952.8	989.215	0.0661559
rr_avg	week	1	36	5000	2.39664	2.50464	2.4502	2.45	15012	1009341885	1.4873	2.45064	2.4000 to 2.5000	0.108	1.43329	0.00291694	1.00738e+09	1.96405e+06	0.00194966	14952.8	59.2155	0.00396017
rr_avg	week	1	37	5000	2.50466	2.61769	2.5602	2.55914	15865	1014782272	1.5634	2.56117	2.5000 to 2.62000	0.113035	1.43329	0.0169283	1.00738e+09	7.40444e+06	0.00735021	14952.8	912.215	0.0610064
rr_avg	week	1	38	5000	2.6177	2.73623	2.67686	2.67671	15538	1013475003	1.5331	2.67697	2.62000 to 2.74000	0.118527	1.43329	0.00996179	1.00738e+09	6.09717e+06	0.00605251	14952.8	585.215	0.0391376
rr_avg	week	1	39	5000	2.73625	2.86127	2.79772	2.79695	15889	1012517681	1.5693	2.79876	2.74000 to 2.86000	0.125016	1.43329	0.0184984	1.00738e+09	5.13985e+06	0.0051022	14952.8	936.215	0.0626114
rr_avg	week	1	40	5000	2.86127	2.99426	2.92766	2.92774	15364	1014073275	1.5151	2.92777	2.86000 to 2.99000	0.132983	1.43329	0.00669267	1.00738e+09	6.69544e+06	0.0066464	14952.8	411.215	0.0275009
rr_avg	week	1	41	5000	2.99426	3.13399	3.06339	3.06273	15747	1013592841	1.5536	3.06413	2.99000 to 3.13000	0.139733	1.43329	0.0144742	1.00738e+09	6.21501e+06	0.00616949	14952.8	794.215	0.0531149
rr_avg	week	1	42	5000	3.13405	3.27927	3.20564	3.20499	15640	1013333326	1.5434	3.20666	3.13000 to 3.28000	0.145217	1.43329	0.0121239	1.00738e+09	5.95549e+06	0.00591187	14952.8	687.215	0.045959
rr_avg	week	1	43	5000	3.27933	3.43534	3.35594	3.35639	15433	1002014562	1.5402	3.35733	3.28000 to 3.44000	0.156013	1.43329	0.0114295	1.00738e+09	-5.36327e+06	-0.00532399	14952.8	480.215	0.0321155
rr_avg	week	1	44	5000	3.43535	3.60102	3.51825	3.51813	15863	1007195061	1.575	3.51818	3.44000 to 3.6000	0.165671	1.43329	0.0200814	1.00738e+09	-182775	-0.000181436	14952.8	910.215	0.0608726
rr_avg	week	1	45	5000	3.60104	3.7775	3.68804	3.68807	15716	1001903042	1.5686	3.68927	3.6000 to 3.78000	0.176458	1.43329	0.0183085	1.00738e+09	-5.47479e+06	-0.0054347	14952.8	763.215	0.0510417
rr_avg	week	1	46	5000	3.77761	3.97143	3.87454	3.87454	15766	1020248070	1.5453	3.87452	3.78000 to 3.97000	0.193815	1.43329	0.012546	1.00738e+09	1.28702e+07	0.012776	14952.8	813.215	0.0543856
rr_avg	week	1	47	5000	3.97143	4.18934	4.07742	4.076	16154	1020730534	1.5826	4.08039	3.97000 to 4.19000	0.217914	1.43329	0.0222931	1.00738e+09	1.33527e+07	0.0132549	14952.8	1201.22	0.0803339
rr_avg	week	1	48	5000	4.18936	4.42857	4.30529	4.30394	15893	1003876235	1.5832	4.30897	4.19000 to 4.43000	0.239212	1.43329	0.0224726	1.00738e+09	-3.5016e+06	-0.00347596	14952.8	940.215	0.062879
rr_avg	week	1	49	5000	4.42857	4.69652	4.5597	4.55849	16243	1019731647	1.5929	4.56255	4.43000 to 4.7000	0.267954	1.43329	0.025475	1.00738e+09	1.23538e+07	0.0122633	14952.8	1290.22	0.086286
rr_avg	week	1	50	5000	4.69657	5.00606	4.84486	4.84286	16226	1010118242	1.6063	4.85132	4.7000 to 5.01000	0.309496	1.43329	0.029932	1.00738e+09	2.74041e+06	0.00272034	14952.8	1273.22	0.0851491
rr_avg	week	1	51	5000	5.00611	5.36696	5.17849	5.177	16171	1020445110	1.5847	5.18653	5.01000 to 5.37000	0.360856	1.43329	0.0229246	1.00738e+09	1.30673e+07	0.0129716	14952.8	1218.22	0.0814708
rr_avg	week	1	52	5000	5.36708	5.81964	5.58337	5.57801	15544	994590432	1.5629	5.59336	5.37000 to 5.82000	0.452557	1.43329	0.0167984	1.00738e+09	-1.27874e+07	-0.0126938	14952.8	591.215	0.0395388
rr_avg	week	1	53	5000	5.82006	6.41197	6.10207	6.09198	15560	976882297	1.5928	6.11601	5.82000 to 6.41000	0.591911	1.43329	0.025443	1.00738e+09	-3.04955e+07	-0.0302722	14952.8	607.215	0.0406089
rr_avg	week	1	54	5000	6.41201	7.30136	6.81931	6.80081	15860	993831107	1.5958	6.85668	6.41000 to 7.3000	0.889353	1.43329	0.0264091	1.00738e+09	-1.35467e+07	-0.0134475	14952.8	907.215	0.060672
rr_avg	week	1	55	5000	7.30167	9.17462	8.09197	8.02959	16295	1004225915	1.6226	8.23815	7.3000 to 9.17000	1.87295	1.43329	0.0358378	1.00738e+09	-3.15192e+06	-0.00312884	14952.8	1342.22	0.0897636
rr_avg	week	1	56	3250	9.17554	30.2417	11.3896	10.6378	10962	630113687	1.7397	19.7086	9.18000 to 30.24000	21.0662	1.43329	0.0938863	6.54796e+08	-2.46819e+07	-0.0376941	9719.31	1242.69	0.127858
rr_avg	week	1	56	301490	0	30.2417	2.30157	1.70061	901623	60742868740	Min: 1.371	57		Min: 0	0	0.553496	6.07429e+10	5.96046e-07	Min: -3.77 %	901623	-5.82077e-11	Min: -9.41 %
			[max]	[sum]	[min]	[max]	[avg]	[median]	[sum]	[sum]	Max: 1.74	[# of classes]	[mbar]	Max: 21.066		[sum]			Max: 3.08 %			Max: 12.79 %
aspect	temptype	lagtype	ClassNo	n	aspectMIN	aspectMAX	aspectAVG	aspectMEDIAN	sumCases	sumPop	incidence	class center	unit	class width	expected inc.	sqared deviance inc.	control sum	control sum	control range	control sum	control sum	control range
																0.9036	= R² (coefficient of determination) for sigmoid regression, while extreme classes omitted
Weekly maximum of daily sum of precipitation
weeks wettest day
lagtype = 1
from database												EXCEL calculation
aspect	temptype	Lagtype	classNo	classN	aspect_min	aspect_max	aspect_avg	aspect_median	sum_cases	sum_pop	incidence	class center	legend	class width	expected incidence	squared deviance inc.	expected pop	pop diff. abs.	pop diff. per cent	expected cases	case diff. abs.	case diff. per cent
rr_max	week	1	0	23240	0	0	0	0	64666	4690707057	1.3786	0	.000 to .000	0	1.43329	0.00299113	4.68229e+09	8.41488e+06	0.00179717	69500.5	-4834.54	-0.0695612
rr_max	week	1	1	5000	3.19001e-09	0.125142	0.0435848	0.0335844	14497	1020466411	1.4206	0.0625709	.000 to .13000	0.125142	1.43329	0.000161068	1.00738e+09	1.30886e+07	0.0129927	14952.8	-455.785	-0.0304816
rr_max	week	1	2	5000	0.125175	0.411658	0.262702	0.257993	13590	978944403	1.3882	0.268417	.13000 to .41000	0.286483	1.43329	0.00203322	1.00738e+09	-2.84334e+07	-0.0282252	14952.8	-1362.78	-0.0911392
rr_max	week	1	3	5000	0.411668	0.7	0.562674	0.565449	13541	993260230	1.3633	0.555834	.41000 to .7000	0.288332	1.43329	0.00489878	1.00738e+09	-1.41176e+07	-0.0140142	14952.8	-1411.78	-0.0944162
rr_max	week	1	4	5000	0.7	0.95104	0.825812	0.823234	14105	1015471466	1.389	0.82552	.7000 to .95000	0.25104	1.43329	0.00196172	1.00738e+09	8.09363e+06	0.00803435	14952.8	-847.785	-0.0566974
rr_max	week	1	5	5000	0.951115	1.19052	1.07033	1.07239	14163	1016179076	1.3938	1.07082	.95000 to 1.19000	0.239406	1.43329	0.00155956	1.00738e+09	8.80124e+06	0.00873678	14952.8	-789.785	-0.0528186
rr_max	week	1	6	5000	1.19062	1.41043	1.30025	1.3	13969	1002219384	1.3938	1.30052	1.19000 to 1.41000	0.21981	1.43329	0.00155956	1.00738e+09	-5.15845e+06	-0.00512067	14952.8	-983.785	-0.0657927
rr_max	week	1	7	5000	1.41043	1.63814	1.52725	1.52733	13855	1013737837	1.3667	1.52429	1.41000 to 1.64000	0.22771	1.43329	0.0044344	1.00738e+09	6.36e+06	0.00631342	14952.8	-1097.78	-0.0734167
rr_max	week	1	8	5000	1.6384	1.86646	1.75226	1.75096	13489	974207802	1.3846	1.75243	1.64000 to 1.87000	0.228059	1.43329	0.00237084	1.00738e+09	-3.317e+07	-0.0329271	14952.8	-1463.78	-0.0978938
rr_max	week	1	9	5000	1.86662	2.0941	1.97928	1.98149	13583	1008997598	1.3462	1.98036	1.87000 to 2.09000	0.227471	1.43329	0.00758489	1.00738e+09	1.61976e+06	0.0016079	14952.8	-1369.78	-0.0916073
rr_max	week	1	10	5000	2.0941	2.31317	2.20437	2.20215	13507	966138672	1.398	2.20363	2.09000 to 2.31000	0.219077	1.43329	0.00124547	1.00738e+09	-4.12392e+07	-0.0409371	14952.8	-1445.78	-0.09669
rr_max	week	1	11	5000	2.31318	2.53224	2.42475	2.42401	14094	996652272	1.4141	2.42271	2.31000 to 2.53000	0.219061	1.43329	0.000368304	1.00738e+09	-1.07256e+07	-0.010647	14952.8	-858.785	-0.0574331
rr_max	week	1	12	5000	2.53225	2.74663	2.63995	2.63829	14069	1017836630	1.3822	2.63944	2.53000 to 2.75000	0.214377	1.43329	0.00261032	1.00738e+09	1.04588e+07	0.0103822	14952.8	-883.785	-0.059105
rr_max	week	1	13	5000	2.74677	2.96563	2.85608	2.85566	13937	985370382	1.4144	2.8562	2.75000 to 2.97000	0.218864	1.43329	0.000356879	1.00738e+09	-2.20075e+07	-0.0218463	14952.8	-1015.78	-0.0679328
rr_max	week	1	14	5000	2.96566	3.18676	3.07416	3.07583	14047	1009819202	1.391	3.07621	2.97000 to 3.19000	0.221099	1.43329	0.00178855	1.00738e+09	2.44137e+06	0.00242349	14952.8	-905.785	-0.0605763
rr_max	week	1	15	5000	3.18678	3.40163	3.29549	3.29786	13815	993142518	1.391	3.2942	3.19000 to 3.4000	0.21485	1.43329	0.00178855	1.00738e+09	-1.42353e+07	-0.0141311	14952.8	-1137.78	-0.0760918
rr_max	week	1	16	5000	3.40165	3.62865	3.51722	3.51534	14246	989823074	1.4392	3.51515	3.4000 to 3.63000	0.226993	1.43329	3.49133e-05	1.00738e+09	-1.75548e+07	-0.0174262	14952.8	-706.785	-0.0472678
rr_max	week	1	17	5000	3.62867	3.84854	3.73989	3.74001	14727	1015244213	1.4506	3.7386	3.63000 to 3.85000	0.219862	1.43329	0.000299593	1.00738e+09	7.86638e+06	0.00780877	14952.8	-225.785	-0.0150998
rr_max	week	1	18	5000	3.84858	4.06757	3.95685	3.95568	14516	1021900944	1.4205	3.95807	3.85000 to 4.07000	0.218988	1.43329	0.000163616	1.00738e+09	1.45231e+07	0.0144167	14952.8	-436.785	-0.0292109
rr_max	week	1	19	5000	4.06757	4.28977	4.1772	4.17915	14668	1020896750	1.4368	4.17867	4.07000 to 4.29000	0.222203	1.43329	1.23113e-05	1.00738e+09	1.35189e+07	0.0134199	14952.8	-284.785	-0.0190456
rr_max	week	1	20	5000	4.28983	4.50942	4.39865	4.39874	14787	1019040501	1.4511	4.39962	4.29000 to 4.51000	0.219589	1.43329	0.000317151	1.00738e+09	1.16627e+07	0.0115773	14952.8	-165.785	-0.0110872
rr_max	week	1	21	5000	4.50957	4.73895	4.62639	4.62447	14342	1001784323	1.4316	4.62426	4.51000 to 4.74000	0.229379	1.43329	2.86034e-06	1.00738e+09	-5.59351e+06	-0.00555255	14952.8	-610.785	-0.0408475
rr_max	week	1	22	5000	4.73903	4.97896	4.85643	4.8548	15421	1028522959	1.4993	4.859	4.74000 to 4.98000	0.239936	1.43329	0.00435715	1.00738e+09	2.11451e+07	0.0209903	14952.8	468.215	0.0313129
rr_max	week	1	23	5000	4.97897	5.21447	5.09583	5.09709	14953	1028159202	1.4543	5.09672	4.98000 to 5.21000	0.235497	1.43329	0.000441367	1.00738e+09	2.07814e+07	0.0206292	14952.8	0.215496	1.44118e-05
rr_max	week	1	24	5000	5.2146	5.46515	5.34057	5.34065	14634	1024309949	1.4287	5.33988	5.21000 to 5.47000	0.250551	1.43329	2.10796e-05	1.00738e+09	1.69321e+07	0.0168081	14952.8	-318.785	-0.0213194
rr_max	week	1	25	5000	5.46522	5.70185	5.58328	5.58377	15185	1022362283	1.4853	5.58354	5.47000 to 5.7000	0.236636	1.43329	0.00270491	1.00738e+09	1.49844e+07	0.0148747	14952.8	232.215	0.0155299
rr_max	week	1	26	5000	5.70188	5.95178	5.82651	5.82483	14992	1003830887	1.4935	5.82683	5.7000 to 5.95000	0.249902	1.43329	0.00362509	1.00738e+09	-3.54695e+06	-0.00352097	14952.8	39.2155	0.00262262
rr_max	week	1	27	5000	5.95186	6.20339	6.07709	6.07627	14896	1000340797	1.4891	6.07763	5.95000 to 6.2000	0.251522	1.43329	0.00311462	1.00738e+09	-7.03704e+06	-0.0069855	14952.8	-56.7845	-0.00379759
rr_max	week	1	28	5000	6.20344	6.46432	6.33443	6.33359	14871	1008292720	1.4749	6.33388	6.2000 to 6.46000	0.26088	1.43329	0.00173129	1.00738e+09	914884	0.000908184	14952.8	-81.7845	-0.00546952
rr_max	week	1	29	5000	6.46433	6.724	6.59403	6.59557	14744	1029197489	1.4326	6.59416	6.46000 to 6.72000	0.259669	1.43329	4.77831e-07	1.00738e+09	2.18197e+07	0.0216599	14952.8	-208.785	-0.0139629
rr_max	week	1	30	5000	6.72411	6.99273	6.85656	6.8558	14823	993393889	1.4922	6.85842	6.72000 to 6.99000	0.268615	1.43329	0.00347024	1.00738e+09	-1.39839e+07	-0.0138815	14952.8	-129.785	-0.00867962
rr_max	week	1	31	5000	6.99291	7.27339	7.12936	7.12773	15082	1034602151	1.4578	7.13315	6.99000 to 7.27000	0.280475	1.43329	0.000600679	1.00738e+09	2.72243e+07	0.0270249	14952.8	129.215	0.00864157
rr_max	week	1	32	5000	7.27348	7.56907	7.41822	7.41477	15082	996813937	1.513	7.42127	7.27000 to 7.57000	0.295592	1.43329	0.00635348	1.00738e+09	-1.05639e+07	-0.0104865	14952.8	129.215	0.00864157
rr_max	week	1	33	5000	7.5691	7.87354	7.7203	7.7185	15206	1027823719	1.4794	7.72132	7.57000 to 7.87000	0.30444	1.43329	0.00212602	1.00738e+09	2.04459e+07	0.0202961	14952.8	253.215	0.0169343
rr_max	week	1	34	5000	7.87354	8.18225	8.02452	8.02171	15498	1025979200	1.5106	8.02789	7.87000 to 8.18000	0.308711	1.43329	0.00597664	1.00738e+09	1.86014e+07	0.0184651	14952.8	545.215	0.0364625
rr_max	week	1	35	5000	8.18228	8.50799	8.34551	8.34465	15335	1020989199	1.502	8.34513	8.18000 to 8.51000	0.325715	1.43329	0.00472089	1.00738e+09	1.36114e+07	0.0135117	14952.8	382.215	0.0255615
rr_max	week	1	36	5000	8.50814	8.83995	8.67294	8.6732	15570	1015827461	1.5327	8.67404	8.51000 to 8.84000	0.331814	1.43329	0.0098821	1.00738e+09	8.44963e+06	0.00838774	14952.8	617.215	0.0412776
rr_max	week	1	37	5000	8.84023	9.19691	9.01648	9.01481	15447	1014680235	1.5224	9.01857	8.84000 to 9.2000	0.356684	1.43329	0.00794037	1.00738e+09	7.3024e+06	0.00724892	14952.8	494.215	0.0330517
rr_max	week	1	38	5000	9.19712	9.57305	9.38223	9.38351	15757	1019310871	1.5458	9.38509	9.2000 to 9.57000	0.375931	1.43329	0.0126582	1.00738e+09	1.1933e+07	0.0118456	14952.8	804.215	0.0537837
rr_max	week	1	39	5000	9.57306	9.9558	9.76201	9.76254	16036	1033053404	1.5523	9.76443	9.57000 to 9.96000	0.382749	1.43329	0.0141631	1.00738e+09	2.56756e+07	0.0254875	14952.8	1083.22	0.0724424
rr_max	week	1	40	5000	9.95581	10.3802	10.1654	10.167	15868	1028261986	1.5432	10.168	9.96000 to 10.38000	0.424379	1.43329	0.0120799	1.00738e+09	2.08842e+07	0.0207312	14952.8	915.215	0.061207
rr_max	week	1	41	5000	10.3802	10.8243	10.5981	10.5987	15839	1014556440	1.5612	10.6022	10.38000 to 10.82000	0.444019	1.43329	0.0163606	1.00738e+09	7.1786e+06	0.00712603	14952.8	886.215	0.0592676
rr_max	week	1	42	5000	10.8243	11.2852	11.054	11.0555	15906	1008932055	1.5765	11.0548	10.82000 to 11.29000	0.460923	1.43329	0.0205087	1.00738e+09	1.55422e+06	0.00154284	14952.8	953.215	0.0637484
rr_max	week	1	43	5000	11.2852	11.7718	11.5241	11.5213	15621	995607516	1.569	11.5285	11.29000 to 11.77000	0.486595	1.43329	0.0184169	1.00738e+09	-1.17703e+07	-0.0116841	14952.8	668.215	0.0446884
rr_max	week	1	44	5000	11.7721	12.3	12.0355	12.0346	15525	987616370	1.572	12.036	11.77000 to 12.3000	0.527903	1.43329	0.0192401	1.00738e+09	-1.97615e+07	-0.0196167	14952.8	572.215	0.0382682
rr_max	week	1	45	5000	12.3	12.8721	12.5808	12.5798	15802	1011653943	1.562	12.5861	12.3000 to 12.87000	0.572101	1.43329	0.0165659	1.00738e+09	4.27611e+06	0.00424479	14952.8	849.215	0.0567931
rr_max	week	1	46	5000	12.8723	13.4931	13.1786	13.1802	15506	996826068	1.5555	13.1827	12.87000 to 13.49000	0.620828	1.43329	0.014935	1.00738e+09	-1.05518e+07	-0.0104745	14952.8	553.215	0.0369975
rr_max	week	1	47	5000	13.4932	14.204	13.8439	13.8392	15830	1012953568	1.5628	13.8486	13.49000 to 14.2000	0.710817	1.43329	0.0167725	1.00738e+09	5.57573e+06	0.0055349	14952.8	877.215	0.0586657
rr_max	week	1	48	5000	14.2041	15	14.5932	14.5891	16224	1010528118	1.6055	14.6021	14.2000 to 15.000	0.795856	1.43329	0.0296559	1.00738e+09	3.15028e+06	0.00312721	14952.8	1271.22	0.0850153
rr_max	week	1	49	5000	15	15.8887	15.4235	15.416	16267	1007607051	1.6144	15.4444	15.000 to 15.89000	0.888731	1.43329	0.0328004	1.00738e+09	229215	0.000227537	14952.8	1314.22	0.087891
rr_max	week	1	50	5000	15.8888	16.9308	16.4023	16.3975	16075	999120358	1.6089	16.4098	15.89000 to 16.93000	1.04199	1.43329	0.0308384	1.00738e+09	-8.25748e+06	-0.008197	14952.8	1122.22	0.0750506
rr_max	week	1	51	5000	16.9309	18.1918	17.5361	17.5287	16201	1006453241	1.6097	17.5613	16.93000 to 18.19000	1.26089	1.43329	0.03112	1.00738e+09	-924595	-0.000917823	14952.8	1248.22	0.0834771
rr_max	week	1	52	5000	18.1925	19.7461	18.933	18.9067	16689	1011099065	1.6506	18.9693	18.19000 to 19.75000	1.55358	1.43329	0.0472231	1.00738e+09	3.72123e+06	0.00369398	14952.8	1736.22	0.116113
rr_max	week	1	53	5000	19.7462	21.859	20.7358	20.694	15790	973315345	1.6223	20.8026	19.75000 to 21.86000	2.11284	1.43329	0.0357243	1.00738e+09	-3.40625e+07	-0.033813	14952.8	837.215	0.0559906
rr_max	week	1	54	5000	21.8602	25.1216	23.3972	23.3659	16218	977688732	1.6588	23.4909	21.86000 to 25.12000	3.26136	1.43329	0.0508542	1.00738e+09	-2.96891e+07	-0.0294717	14952.8	1265.22	0.084614
rr_max	week	1	55	5000	25.1222	31.6128	27.8536	27.5546	16443	976353980	1.6841	28.3675	25.12000 to 31.61000	6.49059	1.43329	0.062905	1.00738e+09	-3.10239e+07	-0.0307966	14952.8	1490.22	0.0996614
rr_max	week	1	56	3250	31.6132	118.826	39.5404	36.5202	12074	644963807	1.872	75.2197	31.61000 to 118.83000	87.2131	1.43329	0.192465	6.54796e+08	-9.83179e+06	-0.015015	9719.31	2354.69	0.242269
rr_max	week	1	56	301490	0	118.826	8.20468	6.33359	901623	60742868740	Min: 1.346	57		Min: 0	1.43329	0.770898	6.07429e+10	5.96046e-07	Min: -4.09 %	901623	-6.36646e-11	Min: -9.79 %
			[max]	[sum]	[min]	[max]	[avg]	[median]	[sum]	[sum]	Max: 1.872	[# of classes]	[mbar]	Max: 87.213		[sum]			Max: 2.7 %			Max: 24.23 %
aspect	temptype	lagtype	ClassNo	n	aspectMIN	aspectMAX	aspectAVG	aspectMEDIAN	sumCases	sumPop	incidence	class center	unit	class width	expected inc.	sqared deviance inc.	control sum	control sum	control range	control sum	control sum	control range
																0.9362	= R² (coefficient of determination) for sigmoid regression, while extreme classes omitted
Weekly minimum of daily sum of precipitation
weeks dryest day
lagtype = 1
from database												EXCEL calculation
aspect	temptype	Lagtype	classNo	classN	aspect_min	aspect_max	aspect_avg	aspect_median	sum_cases	sum_pop	incidence	class center	legend	class width	expected incidence	squared deviance inc.	expected pop	pop diff. abs.	pop diff. per cent	expected cases	case diff. abs.	case diff. per cent
rr_min	week	1	0	282696	0	0	0	0	845757	56829962631	1.4882	0	.000 to .000	0	1.43329	0.00301497	5.69563e+10	-1.26374e+08	-0.00221879	845418	338.526	0.000400425
rr_min	week	1	1	5000	5.37999e-09	0.0911468	0.0282669	0.0195101	15547	1073147406	1.4487	0.0455734	.000 to .09000	0.0911468	1.43329	0.000237429	1.00738e+09	6.57696e+07	0.0652879	14952.8	594.215	0.0397395
rr_min	week	1	2	5000	0.0913181	0.487664	0.257531	0.239508	14784	1046728604	1.4124	0.289491	.09000 to .49000	0.396346	1.43329	0.000436444	1.00738e+09	3.93508e+07	0.0390626	14952.8	-168.785	-0.0112878
rr_min	week	1	3	5000	0.487726	1.22975	0.810633	0.791181	14019	1012177367	1.385	0.85874	.49000 to 1.23000	0.742029	1.43329	0.00233205	1.00738e+09	4.79953e+06	0.00476438	14952.8	-933.785	-0.0624489
rr_min	week	1	4	3794	1.23006	10.534	2.12942	1.85535	11516	780852732	1.4748	5.88205	1.23000 to 10.53000	9.30397	1.43329	0.00172298	7.64398e+08	1.64544e+07	0.021526	11346.2	169.827	0.0149678
rr_min	week	1	4	301490	0	10.534	0.645171	0.239508	901623	60742868740	Min: 1.385	5		Min: 0	1.43329	0.00774387	6.07429e+10	-1.43051e-06	Min: -0.22 %	901623	21964.9	Min: -6.24 %
			[max]	[sum]	[min]	[max]	[avg]	[median]	[sum]	[sum]	Max: 1.488	[# of classes]	[mbar]	Max: 9.304		[sum]			Max: 6.53 %			Max: 3.97 %
aspect	temptype	lagtype	ClassNo	n	aspectMIN	aspectMAX	aspectAVG	aspectMEDIAN	sumCases	sumPop	incidence	class center	unit	class width	expected inc.	sqared deviance inc.	control sum	control sum	control range	control sum	control sum	control range
																1	= R² (coefficient of determination) for sigmoid regression, while extreme classes omitted
Week sum of precipitation
one week precipitation
Lagtype = 1
from database												EXCEL calculation
aspect	temptype	Lagtype	classNo	classN	aspect_min	aspect_max	aspect_avg	aspect_median	sum_cases	sum_pop	incidence	class center	legend	class width	expected incidence	squared deviance inc.	expected pop	pop diff. abs.	pop diff. per cent	expected cases	case diff. abs.	case diff. per cent
rr_sum1	week	1	0	23240	0	0	0	0	64666	4690707057	1.3786	0	.000 to .000	0	1.43329	0.00299113	4.68229e+09	8.41488e+06	0.00179717	69500.5	-4834.54	-0.0695612
rr_sum1	week	1	1	5000	3.19001e-09	0.134909	0.0462042	0.0352274	14466	1019042452	1.4196	0.0674545	.000 to .13000	0.134909	1.43329	0.00018745	1.00738e+09	1.16646e+07	0.0115792	14952.8	-486.785	-0.0325548
rr_sum1	week	1	2	5000	0.135074	0.466831	0.2911	0.287819	13546	987984952	1.3711	0.300952	.14000 to .47000	0.331758	1.43329	0.00386775	1.00738e+09	-1.93929e+07	-0.0192509	14952.8	-1406.78	-0.0940818
rr_sum1	week	1	3	5000	0.46684	0.80867	0.640114	0.639683	13958	993513304	1.4049	0.637755	.47000 to .81000	0.341829	1.43329	0.000806063	1.00738e+09	-1.38645e+07	-0.013763	14952.8	-994.785	-0.0665284
rr_sum1	week	1	4	5000	0.80867	1.16893	0.988046	0.98957	14024	994858068	1.4096	0.988798	.81000 to 1.17000	0.360256	1.43329	0.000561275	1.00738e+09	-1.25198e+07	-0.0124281	14952.8	-928.785	-0.0621145
rr_sum1	week	1	5	5000	1.1691	1.52939	1.34959	1.35032	14186	1008789035	1.4062	1.34924	1.17000 to 1.53000	0.36029	1.43329	0.000733936	1.00738e+09	1.4112e+06	0.00140086	14952.8	-766.785	-0.0512804
rr_sum1	week	1	6	5000	1.52942	1.90534	1.71624	1.71122	14410	1013778994	1.4214	1.71738	1.53000 to 1.91000	0.375921	1.43329	0.000141402	1.00738e+09	6.40116e+06	0.00635428	14952.8	-542.785	-0.0362999
rr_sum1	week	1	7	5000	1.90548	2.29949	2.1004	2.1	14132	990246966	1.4271	2.10249	1.91000 to 2.3000	0.394007	1.43329	3.83316e-05	1.00738e+09	-1.71309e+07	-0.0170054	14952.8	-820.785	-0.0548917
rr_sum1	week	1	8	5000	2.29951	2.68186	2.48819	2.49173	13821	993490143	1.3912	2.49068	2.3000 to 2.68000	0.382355	1.43329	0.00177167	1.00738e+09	-1.38877e+07	-0.013786	14952.8	-1131.78	-0.0756906
rr_sum1	week	1	9	5000	2.68196	3.0768	2.87773	2.88029	13849	994718153	1.3923	2.87938	2.68000 to 3.08000	0.394838	1.43329	0.00168028	1.00738e+09	-1.26597e+07	-0.012567	14952.8	-1103.78	-0.073818
rr_sum1	week	1	10	5000	3.07685	3.46217	3.26672	3.26606	14226	1013603591	1.4035	3.26951	3.08000 to 3.46000	0.385323	1.43329	0.000887519	1.00738e+09	6.22576e+06	0.00618016	14952.8	-726.785	-0.0486053
rr_sum1	week	1	11	5000	3.46224	3.86894	3.66484	3.66871	14137	993046776	1.4236	3.66559	3.46000 to 3.87000	0.406705	1.43329	9.39204e-05	1.00738e+09	-1.43311e+07	-0.0142261	14952.8	-815.785	-0.0545574
rr_sum1	week	1	12	5000	3.86913	4.27621	4.07396	4.0744	13968	990897730	1.4096	4.07267	3.87000 to 4.28000	0.407084	1.43329	0.000561275	1.00738e+09	-1.64801e+07	-0.0163594	14952.8	-984.785	-0.0658596
rr_sum1	week	1	13	5000	4.27622	4.70534	4.49245	4.49648	13743	995245424	1.3809	4.49078	4.28000 to 4.71000	0.429126	1.43329	0.00274484	1.00738e+09	-1.21324e+07	-0.0120436	14952.8	-1209.78	-0.080907
rr_sum1	week	1	14	5000	4.70537	5.1402	4.92698	4.92778	14095	992299874	1.4204	4.92279	4.71000 to 5.14000	0.434832	1.43329	0.000166184	1.00738e+09	-1.5078e+07	-0.0149675	14952.8	-857.785	-0.0573662
rr_sum1	week	1	15	5000	5.14025	5.59144	5.36776	5.36969	14919	1037092092	1.4385	5.36584	5.14000 to 5.59000	0.451188	1.43329	2.7131e-05	1.00738e+09	2.97143e+07	0.0294966	14952.8	-33.7845	-0.00225941
rr_sum1	week	1	16	5000	5.59147	6.02752	5.81133	5.80706	14202	999258608	1.4213	5.80949	5.59000 to 6.03000	0.436056	1.43329	0.00014379	1.00738e+09	-8.11923e+06	-0.00805976	14952.8	-750.785	-0.0502103
rr_sum1	week	1	17	5000	6.02754	6.4956	6.26097	6.26336	14392	1029133455	1.3985	6.26157	6.03000 to 6.5000	0.468062	1.43329	0.00121043	1.00738e+09	2.17556e+07	0.0215963	14952.8	-560.785	-0.0375037
rr_sum1	week	1	18	5000	6.4956	6.96461	6.72758	6.72846	14317	1003368152	1.4269	6.7301	6.5000 to 6.96000	0.469011	1.43329	4.08481e-05	1.00738e+09	-4.00968e+06	-0.00398032	14952.8	-635.785	-0.0425195
rr_sum1	week	1	19	5000	6.96469	7.4436	7.2057	7.20528	14596	1005268986	1.4519	7.20415	6.96000 to 7.44000	0.478909	1.43329	0.000346285	1.00738e+09	-2.10885e+06	-0.0020934	14952.8	-356.785	-0.0238607
rr_sum1	week	1	20	5000	7.44372	7.92842	7.68323	7.68385	14630	996762202	1.4678	7.68607	7.44000 to 7.93000	0.484703	1.43329	0.00119085	1.00738e+09	-1.06156e+07	-0.0105379	14952.8	-322.785	-0.0215869
rr_sum1	week	1	21	5000	7.92844	8.42991	8.18285	8.19071	14720	1022086318	1.4402	8.17917	7.93000 to 8.43000	0.501466	1.43329	4.77308e-05	1.00738e+09	1.47085e+07	0.0146008	14952.8	-232.785	-0.015568
rr_sum1	week	1	22	5000	8.43015	8.92224	8.67757	8.68229	15281	1038435817	1.4715	8.67619	8.43000 to 8.92000	0.492094	1.43329	0.00145991	1.00738e+09	3.1058e+07	0.0308305	14952.8	328.215	0.0219501
rr_sum1	week	1	23	5000	8.92279	9.44194	9.17622	9.17528	14538	1001184123	1.4521	9.18237	8.92000 to 9.44000	0.519147	1.43329	0.000353769	1.00738e+09	-6.19371e+06	-0.00614835	14952.8	-414.785	-0.0277396
rr_sum1	week	1	24	5000	9.44217	9.96016	9.69882	9.69896	14948	998870405	1.4965	9.70116	9.44000 to 9.96000	0.517989	1.43329	0.00399535	1.00738e+09	-8.50743e+06	-0.00844512	14952.8	-4.7845	-0.000319974
rr_sum1	week	1	25	5000	9.96021	10.5054	10.233	10.2292	15073	1001434672	1.5051	10.2328	9.96000 to 10.51000	0.545192	1.43329	0.0051565	1.00738e+09	-5.94316e+06	-0.00589964	14952.8	120.215	0.00803967
rr_sum1	week	1	26	5000	10.5054	11.0574	10.7818	10.7825	14726	1010446330	1.4574	10.7814	10.51000 to 11.06000	0.551985	1.43329	0.000581232	1.00738e+09	3.06849e+06	0.00304602	14952.8	-226.785	-0.0151667
rr_sum1	week	1	27	5000	11.0575	11.6207	11.3363	11.3316	14884	1005909134	1.4797	11.3391	11.06000 to 11.62000	0.563235	1.43329	0.00215377	1.00738e+09	-1.4687e+06	-0.00145795	14952.8	-68.7845	-0.00460011
rr_sum1	week	1	28	5000	11.621	12.2	11.9093	11.9043	15081	1006196723	1.4988	11.9105	11.62000 to 12.2000	0.578959	1.43329	0.0042914	1.00738e+09	-1.18111e+06	-0.00117246	14952.8	128.215	0.00857469
rr_sum1	week	1	29	5000	12.2	12.8	12.4988	12.4981	14883	1014537935	1.467	12.5	12.2000 to 12.8000	0.6	1.43329	0.00113628	1.00738e+09	7.1601e+06	0.00710766	14952.8	-69.7845	-0.00466699
rr_sum1	week	1	30	5000	12.8	13.4095	13.1094	13.1116	14966	1028043414	1.4558	13.1048	12.8000 to 13.41000	0.609525	1.43329	0.000506644	1.00738e+09	2.06656e+07	0.0205142	14952.8	13.2155	0.000883815
rr_sum1	week	1	31	5000	13.4096	14.052	13.7311	13.7315	15160	1008633160	1.503	13.7308	13.41000 to 14.05000	0.642427	1.43329	0.00485931	1.00738e+09	1.25532e+06	0.00124613	14952.8	207.215	0.013858
rr_sum1	week	1	32	5000	14.052	14.704	14.3782	14.3836	15078	1014501837	1.4862	14.378	14.05000 to 14.7000	0.651992	1.43329	0.00279934	1.00738e+09	7.124e+06	0.00707183	14952.8	125.215	0.00837406
rr_sum1	week	1	33	5000	14.7042	15.3657	15.0354	15.0347	15648	1014178751	1.5429	15.0349	14.7000 to 15.37000	0.661496	1.43329	0.0120141	1.00738e+09	6.80092e+06	0.00675111	14952.8	695.215	0.046494
rr_sum1	week	1	34	5000	15.3658	16.0476	15.7025	15.7	15671	1023358996	1.5313	15.7067	15.37000 to 16.05000	0.68185	1.43329	0.00960571	1.00738e+09	1.59812e+07	0.0158641	14952.8	718.215	0.0480322
rr_sum1	week	1	35	5000	16.0479	16.7764	16.4036	16.4037	15942	1014922887	1.5708	16.4121	16.05000 to 16.78000	0.728479	1.43329	0.0189087	1.00738e+09	7.54505e+06	0.00748979	14952.8	989.215	0.0661559
rr_sum1	week	1	36	5000	16.7765	17.5325	17.1514	17.15	15012	1009341885	1.4873	17.1545	16.78000 to 17.53000	0.755997	1.43329	0.00291694	1.00738e+09	1.96405e+06	0.00194966	14952.8	59.2155	0.00396017
rr_sum1	week	1	37	5000	17.5326	18.3238	17.9214	17.9139	15865	1014782272	1.5634	17.9282	17.53000 to 18.32000	0.791242	1.43329	0.0169283	1.00738e+09	7.40444e+06	0.00735021	14952.8	912.215	0.0610064
rr_sum1	week	1	38	5000	18.3239	19.1536	18.738	18.737	15538	1013475003	1.5331	18.7388	18.32000 to 19.15000	0.829689	1.43329	0.00996179	1.00738e+09	6.09717e+06	0.00605251	14952.8	585.215	0.0391376
rr_sum1	week	1	39	5000	19.1538	20.0289	19.584	19.5786	15889	1012517681	1.5693	19.5913	19.15000 to 20.03000	0.875113	1.43329	0.0184984	1.00738e+09	5.13985e+06	0.0051022	14952.8	936.215	0.0626114
rr_sum1	week	1	40	5000	20.0289	20.9598	20.4936	20.4941	15364	1014073275	1.5151	20.4944	20.03000 to 20.96000	0.930882	1.43329	0.00669267	1.00738e+09	6.69544e+06	0.0066464	14952.8	411.215	0.0275009
rr_sum1	week	1	41	5000	20.9598	21.9379	21.4437	21.4391	15747	1013592841	1.5536	21.4489	20.96000 to 21.94000	0.978128	1.43329	0.0144742	1.00738e+09	6.21501e+06	0.00616949	14952.8	794.215	0.0531149
rr_sum1	week	1	42	5000	21.9384	22.9549	22.4395	22.4349	15640	1013333326	1.5434	22.4466	21.94000 to 22.95000	1.01652	1.43329	0.0121239	1.00738e+09	5.95549e+06	0.00591187	14952.8	687.215	0.045959
rr_sum1	week	1	43	5000	22.9553	24.0474	23.4916	23.4947	15433	1002014562	1.5402	23.5013	22.96000 to 24.05000	1.09209	1.43329	0.0114295	1.00738e+09	-5.36327e+06	-0.00532399	14952.8	480.215	0.0321155
rr_sum1	week	1	44	5000	24.0474	25.2071	24.6278	24.6269	15863	1007195061	1.575	24.6273	24.05000 to 25.21000	1.15969	1.43329	0.0200814	1.00738e+09	-182775	-0.000181436	14952.8	910.215	0.0608726
rr_sum1	week	1	45	5000	25.2073	26.4425	25.8163	25.8165	15716	1001903042	1.5686	25.8249	25.21000 to 26.44000	1.2352	1.43329	0.0183085	1.00738e+09	-5.47479e+06	-0.0054347	14952.8	763.215	0.0510417
rr_sum1	week	1	46	5000	26.4433	27.8	27.1218	27.1218	15766	1020248070	1.5453	27.1216	26.44000 to 27.8000	1.35671	1.43329	0.012546	1.00738e+09	1.28702e+07	0.012776	14952.8	813.215	0.0543856
rr_sum1	week	1	47	5000	27.8	29.3254	28.5419	28.532	16154	1020730534	1.5826	28.5627	27.8000 to 29.33000	1.5254	1.43329	0.0222931	1.00738e+09	1.33527e+07	0.0132549	14952.8	1201.22	0.0803339
rr_sum1	week	1	48	5000	29.3255	31	30.1371	30.1276	15893	1003876235	1.5832	30.1628	29.33000 to 31.000	1.67448	1.43329	0.0224726	1.00738e+09	-3.5016e+06	-0.00347596	14952.8	940.215	0.062879
rr_sum1	week	1	49	5000	31	32.8757	31.9179	31.9094	16243	1019731647	1.5929	31.9378	31.000 to 32.88000	1.87567	1.43329	0.025475	1.00738e+09	1.23538e+07	0.0122633	14952.8	1290.22	0.086286
rr_sum1	week	1	50	5000	32.876	35.0424	33.914	33.9	16226	1010118242	1.6063	33.9592	32.88000 to 35.04000	2.16648	1.43329	0.029932	1.00738e+09	2.74041e+06	0.00272034	14952.8	1273.22	0.0851491
rr_sum1	week	1	51	5000	35.0427	37.5687	36.2494	36.239	16171	1020445110	1.5847	36.3057	35.04000 to 37.57000	2.52599	1.43329	0.0229246	1.00738e+09	1.30673e+07	0.0129716	14952.8	1218.22	0.0814708
rr_sum1	week	1	52	5000	37.5696	40.7375	39.0836	39.0461	15544	994590432	1.5629	39.1535	37.57000 to 40.74000	3.1679	1.43329	0.0167984	1.00738e+09	-1.27874e+07	-0.0126938	14952.8	591.215	0.0395388
rr_sum1	week	1	53	5000	40.7404	44.8838	42.7145	42.6438	15560	976882297	1.5928	42.8121	40.74000 to 44.88000	4.14337	1.43329	0.025443	1.00738e+09	-3.04955e+07	-0.0302722	14952.8	607.215	0.0406089
rr_sum1	week	1	54	5000	44.884	51.1095	47.7352	47.6057	15860	993831107	1.5958	47.9968	44.88000 to 51.11000	6.22547	1.43329	0.0264091	1.00738e+09	-1.35467e+07	-0.0134475	14952.8	907.215	0.060672
rr_sum1	week	1	55	5000	51.1117	64.2224	56.6438	56.2071	16295	1004225915	1.6226	57.667	51.11000 to 64.22000	13.1107	1.43329	0.0358378	1.00738e+09	-3.15192e+06	-0.00312884	14952.8	1342.22	0.0897636
rr_sum1	week	1	56	3250	64.2288	211.692	79.7272	74.4649	10962	630113687	1.7397	137.96	64.23000 to 211.69000	147.463	1.43329	0.0938863	6.54796e+08	-2.46819e+07	-0.0376941	9719.31	1242.69	0.127858
rr_sum1	week	1	56	301490	0	211.692	16.111	11.9043	901623	60742868740	Min: 1.371	57		Min: 0	1.43329	0.553496	6.07429e+10	5.96046e-07	Min: -3.77 %	901623	-5.82077e-11	Min: -9.41 %
			[max]	[sum]	[min]	[max]	[avg]	[median]	[sum]	[sum]	Max: 1.74	[# of classes]	[mbar]	Max: 147.463		[sum]			Max: 3.08 %			Max: 12.79 %
aspect	temptype	lagtype	ClassNo	n	aspectMIN	aspectMAX	aspectAVG	aspectMEDIAN	sumCases	sumPop	incidence	class center	unit	class width	expected inc.	sqared deviance inc.	control sum	control sum	control range	control sum	control sum	control range
																0.9036	= R² (coefficient of determination) for sigmoid regression, while extreme classes omitted
Two weeks sum of precipitation
two weeks precipitation
Lagtype = 1
from database												EXCEL calculation
aspect	temptype	Lagtype	classNo	classN	aspect_min	aspect_max	aspect_avg	aspect_median	sum_cases	sum_pop	incidence	class center	legend	class width	expected incidence	squared deviance inc.	expected pop	pop diff. abs.	pop diff. per cent	expected cases	case diff. abs.	case diff. per cent
rr_sum2	week	1	0	4446	0	0	0	0	12681	909856962	1.3937	0	.000 to .000	0	1.43329	0.00156747	8.9576e+08	1.40966e+07	0.015737	13296	-615.016	-0.0462557
rr_sum2	week	1	1	5000	1.076e-08	1.01125	0.433509	0.406918	13647	1007724848	1.3542	0.505626	.000 to 1.01000	1.01125	1.43329	0.00625543	1.00738e+09	347012	0.000344471	14952.8	-1305.78	-0.0873272
rr_sum2	week	1	2	5000	1.01156	2.24529	1.62395	1.61292	13951	1010387017	1.3808	1.62842	1.01000 to 2.25000	1.23374	1.43329	0.00275533	1.00738e+09	3.00918e+06	0.00298714	14952.8	-1001.78	-0.0669965
rr_sum2	week	1	3	5000	2.24566	3.40022	2.83826	2.84458	13425	984578894	1.3635	2.82294	2.25000 to 3.4000	1.15456	1.43329	0.00487082	1.00738e+09	-2.27989e+07	-0.022632	14952.8	-1527.78	-0.102174
rr_sum2	week	1	4	5000	3.40041	4.42925	3.92135	3.91857	13181	982835544	1.3411	3.91483	3.4000 to 4.43000	1.02885	1.43329	0.00849923	1.00738e+09	-2.45423e+07	-0.0243625	14952.8	-1771.78	-0.118492
rr_sum2	week	1	5	5000	4.4294	5.42075	4.93757	4.9415	13554	988129780	1.3717	4.92507	4.43000 to 5.42000	0.99135	1.43329	0.00379348	1.00738e+09	-1.92481e+07	-0.0191071	14952.8	-1398.78	-0.0935468
rr_sum2	week	1	6	5000	5.42079	6.3671	5.89189	5.89021	13316	986121115	1.3503	5.89394	5.42000 to 6.37000	0.946309	1.43329	0.00688755	1.00738e+09	-2.12567e+07	-0.021101	14952.8	-1636.78	-0.109464
rr_sum2	week	1	7	5000	6.36774	7.25587	6.81428	6.81307	13331	985029101	1.3534	6.81181	6.37000 to 7.26000	0.888129	1.43329	0.00638261	1.00738e+09	-2.23487e+07	-0.0221851	14952.8	-1621.78	-0.10846
rr_sum2	week	1	8	5000	7.25618	8.12745	7.69488	7.69319	13866	991981373	1.3978	7.69181	7.26000 to 8.13000	0.87127	1.43329	0.00125963	1.00738e+09	-1.53965e+07	-0.0152837	14952.8	-1086.78	-0.0726811
rr_sum2	week	1	9	5000	8.12758	8.96412	8.54927	8.5498	13697	1019987362	1.3429	8.54585	8.13000 to 8.96000	0.83654	1.43329	0.00817058	1.00738e+09	1.26095e+07	0.0125172	14952.8	-1255.78	-0.0839833
rr_sum2	week	1	10	5000	8.96413	9.76364	9.36757	9.36982	13641	1009307112	1.3515	9.36389	8.96000 to 9.76000	0.799516	1.43329	0.00668981	1.00738e+09	1.92928e+06	0.00191515	14952.8	-1311.78	-0.0877284
rr_sum2	week	1	11	5000	9.76395	10.5518	10.1622	10.1715	13774	980554395	1.4047	10.1579	9.76000 to 10.55000	0.787895	1.43329	0.00081746	1.00738e+09	-2.68234e+07	-0.026627	14952.8	-1178.78	-0.0788338
rr_sum2	week	1	12	5000	10.5519	11.3282	10.9399	10.9308	14256	1041311764	1.369	10.94	10.55000 to 11.33000	0.776371	1.43329	0.00413337	1.00738e+09	3.39339e+07	0.0336854	14952.8	-696.785	-0.046599
rr_sum2	week	1	13	5000	11.3285	12.1041	11.7215	11.7216	13796	991033437	1.3921	11.7163	11.33000 to 12.1000	0.775579	1.43329	0.00169672	1.00738e+09	-1.63444e+07	-0.0162247	14952.8	-1156.78	-0.0773625
rr_sum2	week	1	14	5000	12.1045	12.8924	12.4985	12.499	13737	1014702422	1.3538	12.4984	12.1000 to 12.89000	0.787937	1.43329	0.00631886	1.00738e+09	7.32459e+06	0.00727094	14952.8	-1215.78	-0.0813082
rr_sum2	week	1	15	5000	12.8924	13.6538	13.2764	13.2824	14480	1048213360	1.3814	13.2731	12.89000 to 13.65000	0.761383	1.43329	0.0026927	1.00738e+09	4.08355e+07	0.0405365	14952.8	-472.785	-0.0316185
rr_sum2	week	1	16	5000	13.6543	14.4073	14.0281	14.0282	13786	1005952066	1.3704	14.0308	13.65000 to 14.41000	0.753048	1.43329	0.00395531	1.00738e+09	-1.42577e+06	-0.00141533	14952.8	-1166.78	-0.0780313
rr_sum2	week	1	17	5000	14.4073	15.1425	14.7753	14.7762	13973	1015756382	1.3756	14.7749	14.41000 to 15.14000	0.735174	1.43329	0.00332828	1.00738e+09	8.37855e+06	0.00831718	14952.8	-979.785	-0.0655252
rr_sum2	week	1	18	5000	15.1426	15.9	15.5253	15.53	14065	1009332721	1.3935	15.5213	15.14000 to 15.9000	0.75735	1.43329	0.00158334	1.00738e+09	1.95489e+06	0.00194057	14952.8	-887.785	-0.0593725
rr_sum2	week	1	19	5000	15.9	16.6427	16.2727	16.275	13974	1004975037	1.3905	16.2714	15.9000 to 16.64000	0.742742	1.43329	0.00183109	1.00738e+09	-2.4028e+06	-0.0023852	14952.8	-978.785	-0.0654583
rr_sum2	week	1	20	5000	16.6428	17.3823	17.014	17.0121	14113	999400120	1.4121	17.0125	16.64000 to 17.38000	0.739523	1.43329	0.000449069	1.00738e+09	-7.97772e+06	-0.00791929	14952.8	-839.785	-0.0561624
rr_sum2	week	1	21	5000	17.3823	18.1597	17.7682	17.7683	14239	997217905	1.4279	17.771	17.38000 to 18.16000	0.777368	1.43329	2.90656e-05	1.00738e+09	-1.01599e+07	-0.0100855	14952.8	-713.785	-0.0477359
rr_sum2	week	1	22	5000	18.1598	18.9089	18.5383	18.5415	14372	1015278358	1.4156	18.5344	18.16000 to 18.91000	0.749093	1.43329	0.00031298	1.00738e+09	7.90052e+06	0.00784266	14952.8	-580.785	-0.0388412
rr_sum2	week	1	23	5000	18.9089	19.7	19.3022	19.2999	14512	992415008	1.4623	19.3045	18.91000 to 19.7000	0.79105	1.43329	0.000841507	1.00738e+09	-1.49628e+07	-0.0148532	14952.8	-440.785	-0.0294784
rr_sum2	week	1	24	5000	19.7	20.4807	20.0899	20.0917	14995	1028117328	1.4585	20.0904	19.7000 to 20.48000	0.780728	1.43329	0.000635481	1.00738e+09	2.07395e+07	0.0205876	14952.8	42.2155	0.00282325
rr_sum2	week	1	25	5000	20.4807	21.2555	20.8642	20.8677	14670	1004348925	1.4606	20.8681	20.48000 to 21.26000	0.774784	1.43329	0.000745768	1.00738e+09	-3.02891e+06	-0.00300673	14952.8	-282.785	-0.0189118
rr_sum2	week	1	26	5000	21.2557	22.0529	21.6593	21.6582	14760	1010512583	1.4606	21.6543	21.26000 to 22.05000	0.797145	1.43329	0.000745768	1.00738e+09	3.13475e+06	0.00311179	14952.8	-192.785	-0.0128929
rr_sum2	week	1	27	5000	22.0532	22.8752	22.4584	22.4554	15442	1039971540	1.4848	22.4642	22.05000 to 22.88000	0.822002	1.43329	0.00265315	1.00738e+09	3.25937e+07	0.032355	14952.8	489.215	0.0327174
rr_sum2	week	1	28	5000	22.8755	23.7	23.2884	23.2945	15207	1020694510	1.4899	23.2878	22.88000 to 23.7000	0.824484	1.43329	0.00320455	1.00738e+09	1.33167e+07	0.0132191	14952.8	254.215	0.0170012
rr_sum2	week	1	29	5000	23.7	24.547	24.13	24.1316	15526	1015013725	1.5296	24.1235	23.7000 to 24.55000	0.846955	1.43329	0.00927537	1.00738e+09	7.63589e+06	0.00757997	14952.8	573.215	0.038335
rr_sum2	week	1	30	5000	24.547	25.3924	24.9664	24.9675	14680	1002103168	1.4649	24.9697	24.55000 to 25.39000	0.845361	1.43329	0.000999113	1.00738e+09	-5.27467e+06	-0.00523604	14952.8	-272.785	-0.0182431
rr_sum2	week	1	31	5000	25.3924	26.259	25.8267	25.8242	15403	1017685739	1.5135	25.8257	25.39000 to 26.26000	0.866559	1.43329	0.00643344	1.00738e+09	1.03079e+07	0.0102324	14952.8	450.215	0.0301091
rr_sum2	week	1	32	5000	26.2592	27.1497	26.7049	26.7	15124	1018250395	1.4853	26.7045	26.26000 to 27.15000	0.890539	1.43329	0.00270491	1.00738e+09	1.08726e+07	0.0107929	14952.8	171.215	0.0114504
rr_sum2	week	1	33	5000	27.1498	28.0525	27.597	27.5948	14758	994730077	1.4836	27.6012	27.15000 to 28.05000	0.902756	1.43329	0.00253097	1.00738e+09	-1.26478e+07	-0.0125551	14952.8	-194.785	-0.0130266
rr_sum2	week	1	34	5000	28.0528	28.9914	28.5145	28.5076	14878	1000697141	1.4868	28.5221	28.05000 to 28.99000	0.938605	1.43329	0.00286319	1.00738e+09	-6.68069e+06	-0.00663177	14952.8	-74.7845	-0.00500138
rr_sum2	week	1	35	5000	28.9914	29.9377	29.4594	29.4567	15049	1003710075	1.4993	29.4645	28.99000 to 29.94000	0.946304	1.43329	0.00435715	1.00738e+09	-3.66776e+06	-0.0036409	14952.8	96.2155	0.00643462
rr_sum2	week	1	36	5000	29.9377	30.9479	30.4393	30.4359	15283	1009105070	1.5145	30.4428	29.94000 to 30.95000	1.01023	1.43329	0.00659486	1.00738e+09	1.72723e+06	0.00171458	14952.8	330.215	0.0220839
rr_sum2	week	1	37	5000	30.9485	31.9536	31.4455	31.4408	15282	1033343398	1.4789	31.451	30.95000 to 31.95000	1.00512	1.43329	0.00208016	1.00738e+09	2.59656e+07	0.0257754	14952.8	329.215	0.022017
rr_sum2	week	1	38	5000	31.9539	33.0058	32.4752	32.4832	15597	1009063183	1.5457	32.4798	31.95000 to 33.01000	1.05186	1.43329	0.0126357	1.00738e+09	1.68535e+06	0.001673	14952.8	644.215	0.0430833
rr_sum2	week	1	39	5000	33.0058	34.1065	33.5526	33.5547	14869	995320983	1.4939	33.5562	33.01000 to 34.11000	1.10076	1.43329	0.00367342	1.00738e+09	-1.20569e+07	-0.0119686	14952.8	-83.7845	-0.00560327
rr_sum2	week	1	40	5000	34.1065	35.2632	34.6881	34.6913	15239	1003482385	1.5186	34.6849	34.11000 to 35.26000	1.15669	1.43329	0.00727758	1.00738e+09	-3.89545e+06	-0.00386692	14952.8	286.215	0.0191413
rr_sum2	week	1	41	5000	35.2635	36.4495	35.852	35.8504	15343	990796297	1.5486	35.8565	35.26000 to 36.45000	1.18602	1.43329	0.0132961	1.00738e+09	-1.65815e+07	-0.0164601	14952.8	390.215	0.0260965
rr_sum2	week	1	42	5000	36.4495	37.6905	37.0689	37.0671	15680	1022107671	1.5341	37.07	36.45000 to 37.69000	1.24097	1.43329	0.0101624	1.00738e+09	1.47298e+07	0.014622	14952.8	727.215	0.0486341
rr_sum2	week	1	43	5000	37.6908	38.9923	38.3367	38.3354	15329	992703665	1.5442	38.3415	37.69000 to 38.99000	1.3015	1.43329	0.0123008	1.00738e+09	-1.46742e+07	-0.0145667	14952.8	376.215	0.0251602
rr_sum2	week	1	44	5000	38.9925	40.3644	39.6703	39.6662	15841	1015097327	1.5605	39.6784	38.99000 to 40.36000	1.37182	1.43329	0.0161821	1.00738e+09	7.71949e+06	0.00766296	14952.8	888.215	0.0594013
rr_sum2	week	1	45	5000	40.3645	41.849	41.0978	41.0976	16065	1024577738	1.568	41.1068	40.36000 to 41.85000	1.48448	1.43329	0.0181464	1.00738e+09	1.71999e+07	0.0170739	14952.8	1112.22	0.0743818
rr_sum2	week	1	46	5000	41.8494	43.376	42.6001	42.5882	16145	1016548090	1.5882	42.6127	41.85000 to 43.38000	1.52662	1.43329	0.0239967	1.00738e+09	9.17025e+06	0.00910309	14952.8	1192.22	0.079732
rr_sum2	week	1	47	5000	43.3764	44.9803	44.181	44.1702	15985	1010057735	1.5826	44.1784	43.38000 to 44.98000	1.60392	1.43329	0.0222931	1.00738e+09	2.6799e+06	0.00266027	14952.8	1032.22	0.0690317
rr_sum2	week	1	48	5000	44.9807	46.7077	45.8413	45.8452	16024	1010439610	1.5858	45.8442	44.98000 to 46.71000	1.72697	1.43329	0.0232589	1.00738e+09	3.06177e+06	0.00303935	14952.8	1071.22	0.0716399
rr_sum2	week	1	49	5000	46.7079	48.556	47.6139	47.6115	16399	1032550365	1.5882	47.6319	46.71000 to 48.56000	1.84816	1.43329	0.0239967	1.00738e+09	2.51725e+07	0.0249882	14952.8	1446.22	0.0967188
rr_sum2	week	1	50	5000	48.5562	50.596	49.5453	49.5224	15940	1006447442	1.5838	49.5761	48.56000 to 50.6000	2.03977	1.43329	0.0226529	1.00738e+09	-930394	-0.00092358	14952.8	987.215	0.0660222
rr_sum2	week	1	51	5000	50.5961	52.8626	51.7184	51.7079	15830	997472371	1.587	51.7294	50.6000 to 52.86000	2.26655	1.43329	0.0236264	1.00738e+09	-9.90546e+06	-0.00983292	14952.8	877.215	0.0586657
rr_sum2	week	1	52	5000	52.864	55.3734	54.0975	54.088	16603	1014006880	1.6374	54.1187	52.86000 to 55.37000	2.50935	1.43329	0.0416604	1.00738e+09	6.62904e+06	0.00658049	14952.8	1650.22	0.110362
rr_sum2	week	1	53	5000	55.3743	58.249	56.7823	56.7798	16241	1016747989	1.5973	56.8116	55.37000 to 58.25000	2.8748	1.43329	0.0268989	1.00738e+09	9.37015e+06	0.00930153	14952.8	1288.22	0.0861522
rr_sum2	week	1	54	5000	58.2502	61.4453	59.8144	59.7905	16467	1011384071	1.6282	59.8477	58.25000 to 61.45000	3.1951	1.43329	0.0379894	1.00738e+09	4.00624e+06	0.00397689	14952.8	1514.22	0.101266
rr_sum2	week	1	55	5000	61.4466	65.29	63.2989	63.2514	16914	1019269187	1.6594	63.3683	61.45000 to 65.29000	3.84344	1.43329	0.0511252	1.00738e+09	1.18914e+07	0.0118043	14952.8	1961.22	0.131161
rr_sum2	week	1	56	5000	65.2902	70.0406	67.5648	67.4942	16980	1021232981	1.6627	67.6654	65.29000 to 70.04000	4.75036	1.43329	0.0526284	1.00738e+09	1.38551e+07	0.0137537	14952.8	2027.22	0.135574
rr_sum2	week	1	57	5000	70.0412	76.3362	73.0667	73.0009	16136	983401442	1.6408	73.1887	70.04000 to 76.34000	6.29504	1.43329	0.0430599	1.00738e+09	-2.39764e+07	-0.0238008	14952.8	1183.22	0.0791301
rr_sum2	week	1	58	5000	76.3366	86.118	80.737	80.4807	16413	999716220	1.6418	81.2273	76.34000 to 86.12000	9.78139	1.43329	0.0434759	1.00738e+09	-7.66162e+06	-0.0076055	14952.8	1460.22	0.0976551
rr_sum2	week	1	59	5000	86.121	108.791	95.1762	94.1568	16052	980075101	1.6378	97.4558	86.12000 to 108.79000	22.6696	1.43329	0.0418238	1.00738e+09	-2.73027e+07	-0.0271028	14952.8	1099.22	0.0735124
rr_sum2	week	1	60	2044	108.805	259.36	129.988	122.684	7107	380004250	1.8702	184.083	108.8000 to 259.36000	150.556	1.43329	0.190889	4.11816e+08	-3.18118e+07	-0.0772476	6112.7	994.302	0.162662
rr_sum2	week	1	60	301490	0	259.36	30.428	24.9675	901623	60742868740	Min: 1.341	61		Min: 0	1.43329	0.893996	6.07429e+10	8.34465e-07	Min: -7.72 %	901623	-7.18501e-11	Min: -11.85 %
			[max]	[sum]	[min]	[max]	[avg]	[median]	[sum]	[sum]	Max: 1.87	[# of classes]	[mbar]	Max: 150.556		[sum]			Max: 4.05 %			Max: 16.27 %
aspect	temptype	lagtype	ClassNo	n	aspectMIN	aspectMAX	aspectAVG	aspectMEDIAN	sumCases	sumPop	incidence	class center	unit	class width	expected inc.	sqared deviance inc.	control sum	control sum	control range	control sum	control sum	control range
																0.9482	= R² (coefficient of determination) for sigmoid regression, while extreme classes omitted
Three weeks sum of precipitation
three weeks precipitation
Lagtype = 1
from database												EXCEL calculation
aspect	temptype	Lagtype	classNo	classN	aspect_min	aspect_max	aspect_avg	aspect_median	sum_cases	sum_pop	incidence	class center	legend	class width	expected incidence	squared deviance inc.	expected pop	pop diff. abs.	pop diff. per cent	expected cases	case diff. abs.	case diff. per cent
rr_sum3	0	1	0	821	0	0	0	0	2148	164266929	1.3076	0	.000 to .000	0	1.43329	0.0157983	1.65411e+08	-1.14451e+06	-0.00691918	2455.25	-307.247	-0.125139
rr_sum3	0	1	1	5000	8.34002e-07	4.01675	2.01044	2.06516	14903	1029829476	1.4471	2.00838	.000 to 4.02000	4.01675	1.43329	0.000190681	1.00738e+09	2.24516e+07	0.0222872	14952.8	-49.7845	-0.00332945
rr_sum3	0	1	2	5000	4.01705	6.52403	5.35188	5.39166	12311	973871631	1.2641	5.27054	4.02000 to 6.52000	2.50698	1.43329	0.0286257	1.00738e+09	-3.35062e+07	-0.0332608	14952.8	-2641.78	-0.176675
rr_sum3	0	1	3	5000	6.52448	8.43995	7.51367	7.51903	13052	973223223	1.3411	7.48221	6.52000 to 8.44000	1.91548	1.43329	0.00849923	1.00738e+09	-3.41546e+07	-0.0339045	14952.8	-1900.78	-0.127119
rr_sum3	0	1	4	5000	8.43998	10.1002	9.29751	9.31178	13623	1012248619	1.3458	9.2701	8.44000 to 10.1000	1.66024	1.43329	0.00765472	1.00738e+09	4.87078e+06	0.00483511	14952.8	-1329.78	-0.0889322
rr_sum3	0	1	5	5000	10.1003	11.6458	10.8918	10.8883	12997	999314075	1.3006	10.873	10.1000 to 11.65000	1.54553	1.43329	0.017607	1.00738e+09	-8.06376e+06	-0.0080047	14952.8	-1955.78	-0.130797
rr_sum3	0	1	6	5000	11.6458	13.1103	12.3943	12.4001	13084	983811937	1.3299	12.378	11.65000 to 13.11000	1.46448	1.43329	0.0106898	1.00738e+09	-2.35659e+07	-0.0233933	14952.8	-1868.78	-0.124979
rr_sum3	0	1	7	5000	13.1103	14.4555	13.7944	13.8065	13399	1023090752	1.3097	13.7829	13.11000 to 14.46000	1.3452	1.43329	0.0152748	1.00738e+09	1.57129e+07	0.0155978	14952.8	-1553.78	-0.103913
rr_sum3	0	1	8	5000	14.4565	15.6842	15.076	15.0832	12960	969125448	1.3373	15.0704	14.46000 to 15.68000	1.22765	1.43329	0.00921432	1.00738e+09	-3.82524e+07	-0.0379722	14952.8	-1992.78	-0.133272
rr_sum3	0	1	9	5000	15.6846	16.8947	16.292	16.3007	13171	981491949	1.3419	16.2897	15.68000 to 16.89000	1.21014	1.43329	0.00835236	1.00738e+09	-2.58859e+07	-0.0256963	14952.8	-1781.78	-0.119161
rr_sum3	0	1	10	5000	16.8949	18.0784	17.4867	17.4848	12946	968082836	1.3373	17.4866	16.89000 to 18.08000	1.18357	1.43329	0.00921432	1.00738e+09	-3.9295e+07	-0.0390072	14952.8	-2006.78	-0.134208
rr_sum3	0	1	11	5000	18.079	19.1924	18.6291	18.6264	13337	1001722342	1.3314	18.6357	18.08000 to 19.19000	1.11342	1.43329	0.0103818	1.00738e+09	-5.65549e+06	-0.00561407	14952.8	-1615.78	-0.108059
rr_sum3	0	1	12	5000	19.1924	20.2886	19.7382	19.7384	13593	1020129148	1.3325	19.7405	19.19000 to 20.29000	1.09616	1.43329	0.0101589	1.00738e+09	1.27513e+07	0.0126579	14952.8	-1359.78	-0.0909385
rr_sum3	0	1	13	5000	20.2887	21.3377	20.8148	20.8139	13726	1002481144	1.3692	20.8132	20.29000 to 21.34000	1.04902	1.43329	0.00410769	1.00738e+09	-4.89669e+06	-0.00486083	14952.8	-1226.78	-0.0820439
rr_sum3	0	1	14	5000	21.3381	22.3539	21.8486	21.8495	14030	1014037802	1.3836	21.846	21.34000 to 22.35000	1.01583	1.43329	0.00246922	1.00738e+09	6.65997e+06	0.00661119	14952.8	-922.785	-0.0617132
rr_sum3	0	1	15	5000	22.3539	23.3651	22.8531	22.851	14058	1021133592	1.3767	22.8595	22.35000 to 23.37000	1.01112	1.43329	0.00320257	1.00738e+09	1.37558e+07	0.013655	14952.8	-894.785	-0.0598407
rr_sum3	0	1	16	5000	23.3653	24.3972	23.8819	23.8797	14285	1001250872	1.4267	23.8813	23.37000 to 24.4000	1.03188	1.43329	4.34446e-05	1.00738e+09	-6.12696e+06	-0.00608209	14952.8	-667.785	-0.0446595
rr_sum3	0	1	17	5000	24.3972	25.3921	24.8916	24.8924	14271	1004260527	1.421	24.8947	24.4000 to 25.39000	0.994879	1.43329	0.000151075	1.00738e+09	-3.11731e+06	-0.00309448	14952.8	-681.785	-0.0455958
rr_sum3	0	1	18	5000	25.3921	26.4217	25.9056	25.9001	14345	1021384910	1.4045	25.9069	25.39000 to 26.42000	1.02961	1.43329	0.000828936	1.00738e+09	1.40071e+07	0.0139045	14952.8	-607.785	-0.0406469
rr_sum3	0	1	19	5000	26.422	27.4226	26.925	26.9261	14629	1026493229	1.4251	26.9223	26.42000 to 27.42000	1.00062	1.43329	6.70966e-05	1.00738e+09	1.91154e+07	0.0189754	14952.8	-323.785	-0.0216538
rr_sum3	0	1	20	5000	27.4228	28.42	27.9241	27.9273	14479	1018065077	1.4222	27.9214	27.42000 to 28.42000	0.997196	1.43329	0.000123016	1.00738e+09	1.06872e+07	0.010609	14952.8	-473.785	-0.0316854
rr_sum3	0	1	21	5000	28.42	29.4017	28.9138	28.9138	14466	1016958749	1.4225	28.9109	28.42000 to 29.4000	0.981738	1.43329	0.000116451	1.00738e+09	9.58091e+06	0.00951074	14952.8	-486.785	-0.0325548
rr_sum3	0	1	22	5000	29.4017	30.4	29.8983	29.8968	14395	999584157	1.4401	29.9009	29.4000 to 30.4000	0.99827	1.43329	4.6359e-05	1.00738e+09	-7.79368e+06	-0.0077366	14952.8	-557.785	-0.0373031
rr_sum3	0	1	23	5000	30.4	31.4	30.8995	30.8988	14469	1008727008	1.4344	30.9	30.4000 to 31.4000	1	1.43329	1.22932e-06	1.00738e+09	1.34917e+06	0.00133929	14952.8	-483.785	-0.0323541
rr_sum3	0	1	24	5000	31.4004	32.394	31.8973	31.8981	14834	1022725707	1.4504	31.8972	31.4000 to 32.39000	0.993649	1.43329	0.000292709	1.00738e+09	1.53479e+07	0.0152355	14952.8	-118.785	-0.00794397
rr_sum3	0	1	25	5000	32.394	33.4146	32.905	32.9	14646	1003530130	1.4594	32.9043	32.39000 to 33.41000	1.02058	1.43329	0.000681667	1.00738e+09	-3.84771e+06	-0.00381953	14952.8	-306.785	-0.0205169
rr_sum3	0	1	26	5000	33.4148	34.4374	33.9265	33.9279	14999	1014396310	1.4786	33.9261	33.41000 to 34.44000	1.02262	1.43329	0.00205288	1.00738e+09	7.01847e+06	0.00696707	14952.8	46.2155	0.00309076
rr_sum3	0	1	27	5000	34.4379	35.4968	34.9645	34.9618	14778	1015000694	1.456	34.9673	34.44000 to 35.5000	1.05888	1.43329	0.000515687	1.00738e+09	7.62286e+06	0.00756703	14952.8	-174.785	-0.0116891
rr_sum3	0	1	28	5000	35.4968	36.5422	36.0132	36.0049	14831	1004856222	1.4759	36.0195	35.5000 to 36.54000	1.04537	1.43329	0.00181551	1.00738e+09	-2.52161e+06	-0.00250315	14952.8	-121.785	-0.0081446
rr_sum3	0	1	29	5000	36.5423	37.6157	37.0798	37.0857	15014	1013637605	1.4812	37.079	36.54000 to 37.62000	1.07346	1.43329	0.00229525	1.00738e+09	6.25977e+06	0.00621392	14952.8	61.2155	0.00409392
rr_sum3	0	1	30	5000	37.6158	38.7073	38.1519	38.1467	14924	1023837501	1.4577	38.1616	37.62000 to 38.71000	1.09151	1.43329	0.000595787	1.00738e+09	1.64597e+07	0.0163391	14952.8	-28.7845	-0.00192503
rr_sum3	0	1	31	5000	38.7077	39.8334	39.2675	39.2622	14943	1019959387	1.4651	39.2705	38.71000 to 39.83000	1.12573	1.43329	0.0010118	1.00738e+09	1.25816e+07	0.0124894	14952.8	-9.7845	-0.00065436
rr_sum3	0	1	32	5000	39.8335	41	40.4148	40.4156	15607	1038926839	1.5022	40.4167	39.83000 to 41.000	1.16652	1.43329	0.00474842	1.00738e+09	3.1549e+07	0.0313179	14952.8	654.215	0.0437521
rr_sum3	0	1	33	5000	41	42.1987	41.6036	41.6007	15064	1007448104	1.4953	41.5993	41.000 to 42.2000	1.19866	1.43329	0.00384508	1.00738e+09	70268.3	6.97536e-05	14952.8	111.215	0.00743778
rr_sum3	0	1	34	5000	42.1989	43.3794	42.7786	42.7721	15211	1033104361	1.4724	42.7891	42.2000 to 43.38000	1.18049	1.43329	0.00152949	1.00738e+09	2.57265e+07	0.0255381	14952.8	258.215	0.0172687
rr_sum3	0	1	35	5000	43.3794	44.5799	43.9761	43.9715	15031	1013848515	1.4826	43.9797	43.38000 to 44.58000	1.20048	1.43329	0.00243135	1.00738e+09	6.47068e+06	0.00642329	14952.8	78.2155	0.00523083
rr_sum3	0	1	36	5000	44.5804	45.8278	45.1956	45.1946	14579	1002849227	1.4538	45.2041	44.58000 to 45.83000	1.24738	1.43329	0.000420609	1.00738e+09	-4.52861e+06	-0.00449544	14952.8	-373.785	-0.0249977
rr_sum3	0	1	37	5000	45.8293	47.1166	46.4719	46.4639	15059	1004647731	1.4989	46.473	45.83000 to 47.12000	1.28728	1.43329	0.00430451	1.00738e+09	-2.7301e+06	-0.00271011	14952.8	106.215	0.00710339
rr_sum3	0	1	38	5000	47.1167	48.437	47.7784	47.7706	14753	1002817023	1.4712	47.7769	47.12000 to 48.44000	1.32038	1.43329	0.00143707	1.00738e+09	-4.56081e+06	-0.00452741	14952.8	-199.785	-0.013361
rr_sum3	0	1	39	5000	48.4371	49.7753	49.0865	49.0785	15130	1012166213	1.4948	49.1062	48.44000 to 49.78000	1.33824	1.43329	0.00378333	1.00738e+09	4.78838e+06	0.00475331	14952.8	177.215	0.0118517
rr_sum3	0	1	40	5000	49.7766	51.1624	50.456	50.4588	15161	1007489213	1.5048	50.4695	49.78000 to 51.16000	1.38586	1.43329	0.0051135	1.00738e+09	111377	0.000110562	14952.8	208.215	0.0139249
rr_sum3	0	1	41	5000	51.1628	52.5828	51.8664	51.8604	15488	1012893913	1.5291	51.8728	51.16000 to 52.58000	1.42004	1.43329	0.00917932	1.00738e+09	5.51608e+06	0.00547568	14952.8	535.215	0.0357937
rr_sum3	0	1	42	5000	52.583	54.1104	53.3427	53.3428	15425	1007141409	1.5316	53.3467	52.58000 to 54.11000	1.52734	1.43329	0.00966461	1.00738e+09	-236427	-0.000234695	14952.8	472.215	0.0315804
rr_sum3	0	1	43	5000	54.1106	55.6812	54.9005	54.9046	15680	1013461633	1.5472	54.8959	54.11000 to 55.68000	1.57063	1.43329	0.0129752	1.00738e+09	6.0838e+06	0.00603924	14952.8	727.215	0.0486341
rr_sum3	0	1	44	5000	55.6814	57.3057	56.4863	56.4839	15592	1022556995	1.5248	56.4935	55.68000 to 57.31000	1.62434	1.43329	0.00837385	1.00738e+09	1.51792e+07	0.015068	14952.8	639.215	0.0427489
rr_sum3	0	1	45	5000	57.3059	59.0435	58.1707	58.1673	15796	1001752697	1.5768	58.1747	57.31000 to 59.04000	1.73759	1.43329	0.0205948	1.00738e+09	-5.62514e+06	-0.00558394	14952.8	843.215	0.0563919
rr_sum3	0	1	46	5000	59.0437	60.8367	59.9362	59.9416	15263	1013261545	1.5063	59.9402	59.04000 to 60.84000	1.79297	1.43329	0.00533028	1.00738e+09	5.88371e+06	0.00584062	14952.8	310.215	0.0207463
rr_sum3	0	1	47	5000	60.8368	62.8149	61.8123	61.8026	16162	1008542578	1.6025	61.8259	60.84000 to 62.81000	1.97806	1.43329	0.0286316	1.00738e+09	1.16474e+06	0.00115621	14952.8	1209.22	0.0808689
rr_sum3	0	1	48	5000	62.815	64.9219	63.8657	63.8776	16056	1011803734	1.5869	63.8684	62.81000 to 64.92000	2.10688	1.43329	0.0235956	1.00738e+09	4.4259e+06	0.00439348	14952.8	1103.22	0.0737799
rr_sum3	0	1	49	5000	64.922	67.1565	66.0187	66	16278	1014463990	1.6046	66.0392	64.92000 to 67.16000	2.23456	1.43329	0.0293467	1.00738e+09	7.08615e+06	0.00703426	14952.8	1325.22	0.0886267
rr_sum3	0	1	50	5000	67.1568	69.6791	68.4013	68.3916	16539	1019181986	1.6228	68.4179	67.16000 to 69.68000	2.52229	1.43329	0.0359136	1.00738e+09	1.18042e+07	0.0117177	14952.8	1586.22	0.106082
rr_sum3	0	1	51	5000	69.6801	72.4098	71.0191	71.0157	16364	1011045452	1.6185	71.0449	69.68000 to 72.41000	2.72969	1.43329	0.0343023	1.00738e+09	3.66762e+06	0.00364076	14952.8	1411.22	0.0943781
rr_sum3	0	1	52	5000	72.41	75.3053	73.8429	73.8394	16630	1005557121	1.6538	73.8576	72.41000 to 75.31000	2.89537	1.43329	0.0486241	1.00738e+09	-1.82071e+06	-0.00180738	14952.8	1677.22	0.112167
rr_sum3	0	1	53	5000	75.3055	78.5594	76.895	76.8668	17081	1031580019	1.6558	76.9325	75.31000 to 78.56000	3.25381	1.43329	0.0495101	1.00738e+09	2.42022e+07	0.0240249	14952.8	2128.22	0.142329
rr_sum3	0	1	54	5000	78.5602	82.2499	80.3644	80.3645	17067	1007911719	1.6933	80.405	78.56000 to 82.25000	3.68977	1.43329	0.0676045	1.00738e+09	533883	0.000529973	14952.8	2114.22	0.141393
rr_sum3	0	1	55	5000	82.2506	86.4834	84.3138	84.2784	16732	1013309258	1.6512	84.367	82.25000 to 86.48000	4.2328	1.43329	0.0474842	1.00738e+09	5.93142e+06	0.00588798	14952.8	1779.22	0.118989
rr_sum3	0	1	56	5000	86.4835	91.517	88.9445	88.9371	16381	1003931508	1.6317	89.0003	86.48000 to 91.52000	5.03352	1.43329	0.039366	1.00738e+09	-3.44633e+06	-0.00342109	14952.8	1428.22	0.095515
rr_sum3	0	1	57	5000	91.5178	97.8499	94.5313	94.4835	16417	1011614227	1.6229	94.6838	91.52000 to 97.85000	6.33217	1.43329	0.0359515	1.00738e+09	4.23639e+06	0.00420536	14952.8	1464.22	0.0979226
rr_sum3	0	1	58	5000	97.8501	106.322	101.799	101.617	17181	1011075214	1.6993	102.086	97.85000 to 106.32000	8.47228	1.43329	0.0707607	1.00738e+09	3.69738e+06	0.0036703	14952.8	2228.22	0.149017
rr_sum3	0	1	59	5000	106.326	120.404	112.646	112.289	16979	998786436	1.7	113.365	106.33000 to 120.4000	14.0786	1.43329	0.0711336	1.00738e+09	-8.5914e+06	-0.00852848	14952.8	2026.22	0.135508
rr_sum3	0	1	60	5000	120.407	172.061	137.425	134.021	16727	931406659	1.7959	146.234	120.41000 to 172.06000	51.6538	1.43329	0.131485	1.00738e+09	-7.59712e+07	-0.0754148	14952.8	1774.22	0.118655
rr_sum3	0	1	61	669	172.092	309.648	196.458	188.419	2544	115764433	2.1976	240.87	172.09000 to 309.65000	137.556	1.43329	0.584168	1.34787e+08	-1.90227e+07	-0.141132	2000.68	543.317	0.271566
rr_sum3	0	1	61	301490	0	309.648	45.7781	38.7044	901623	60578601811	Min: 1.264	62		Min: 0	1.43329	1.56369	6.07429e+10	8.9407e-07	Min: -14.11 %	901623	-7.68523e-11	Min: -17.67 %
			[max]	[sum]	[min]	[max]	[avg]	[median]	[sum]	[sum]	Max: 2.198	[# of classes]	[mm]	Max: 137.556		[sum]			Max: 3.13 %			Max: 27.16 %
aspect	temptype	lagtype	ClassNo	n	aspectMIN	aspectMAX	aspectAVG	aspectMEDIAN	sumCases	sumPop	incidence	class center	unit	class width	expected inc.	sqared deviance inc.	control sum	control sum	control range	control sum	control sum	control range
																0.922	= R² (coefficient of determination) for sigmoid regression, while extreme classes omitted
Four weeks sum of precipitation
four weeks precipitation
Lagtype = 1
from database												EXCEL calculation
aspect	temptype	Lagtype	classNo	classN	aspect_min	aspect_max	aspect_avg	aspect_median	sum_cases	sum_pop	incidence	class center	legend	class width	expected incidence	squared deviance inc.	expected pop	pop diff. abs.	pop diff. per cent	expected cases	case diff. abs.	case diff. per cent
rr_sum4	week	1	0	266	0	0	0	0	603	47991529	1.2565	0	.000 to .000	0	1.43329	0.0312551	5.35925e+07	-5.60097e+06	-0.10451	795.488	-192.488	-0.241975
rr_sum4	week	1	1	5000	8.34002e-07	8.3931	4.7386	5.32124	13548	996453135	1.3596	4.19655	.000 to 8.39000	8.3931	1.43329	0.0054304	1.00738e+09	-1.09247e+07	-0.0108447	14952.8	-1404.78	-0.093948
rr_sum4	week	1	2	5000	8.39591	11.9339	10.2878	10.325	11962	963224172	1.2419	10.1649	8.4000 to 11.93000	3.538	1.43329	0.0366306	1.00738e+09	-4.41537e+07	-0.0438303	14952.8	-2990.78	-0.200015
rr_sum4	week	1	3	5000	11.9343	14.7328	13.3706	13.3814	12563	1004561719	1.2506	13.3336	11.93000 to 14.73000	2.79849	1.43329	0.0333761	1.00738e+09	-2.81612e+06	-0.00279549	14952.8	-2389.78	-0.159822
rr_sum4	week	1	4	5000	14.7328	17.0866	15.9303	15.9269	12144	966735185	1.2562	15.9097	14.73000 to 17.09000	2.35375	1.43329	0.0313613	1.00738e+09	-4.06427e+07	-0.040345	14952.8	-2808.78	-0.187844
rr_sum4	week	1	5	5000	17.0866	19.1874	18.1625	18.1792	12539	962179429	1.3032	18.137	17.09000 to 19.19000	2.1008	1.43329	0.0169237	1.00738e+09	-4.51984e+07	-0.0448674	14952.8	-2413.78	-0.161427
rr_sum4	week	1	6	5000	19.1882	21	20.1088	20.1158	12692	1004568562	1.2634	20.0941	19.19000 to 21.000	1.81178	1.43329	0.028863	1.00738e+09	-2.80927e+06	-0.0027887	14952.8	-2260.78	-0.151195
rr_sum4	week	1	7	5000	21	22.6655	21.8427	21.8497	13127	1012197542	1.2969	21.8327	21.000 to 22.67000	1.66546	1.43329	0.0186026	1.00738e+09	4.81971e+06	0.00478441	14952.8	-1825.78	-0.122103
rr_sum4	week	1	8	5000	22.6655	24.3	23.4901	23.4898	13588	1012290895	1.3423	23.4827	22.67000 to 24.3000	1.63453	1.43329	0.00827941	1.00738e+09	4.91306e+06	0.00487708	14952.8	-1364.78	-0.0912729
rr_sum4	week	1	9	5000	24.3	25.8188	25.0642	25.0673	13902	1018252112	1.3653	25.0594	24.3000 to 25.82000	1.51879	1.43329	0.00462281	1.00738e+09	1.08743e+07	0.0107946	14952.8	-1050.78	-0.0702735
rr_sum4	week	1	10	5000	25.8193	27.2899	26.5651	26.5666	13621	1004920209	1.3554	26.5546	25.82000 to 27.29000	1.47065	1.43329	0.00606705	1.00738e+09	-2.45763e+06	-0.00243963	14952.8	-1331.78	-0.089066
rr_sum4	week	1	11	5000	27.2899	28.6834	27.9819	27.9884	13561	989190240	1.3709	27.9867	27.29000 to 28.68000	1.39344	1.43329	0.00389267	1.00738e+09	-1.81876e+07	-0.0180544	14952.8	-1391.78	-0.0930786
rr_sum4	week	1	12	5000	28.6834	30	29.3368	29.3385	13737	1020378228	1.3463	29.3417	28.68000 to 30.000	1.31661	1.43329	0.00756748	1.00738e+09	1.30004e+07	0.0129052	14952.8	-1215.78	-0.0813082
rr_sum4	week	1	13	5000	30	31.2873	30.643	30.6425	14050	998326594	1.4074	30.6436	30.000 to 31.29000	1.28728	1.43329	0.000670357	1.00738e+09	-9.05124e+06	-0.00898495	14952.8	-902.785	-0.0603757
rr_sum4	week	1	14	5000	31.2873	32.5836	31.9363	31.9339	14340	1012810595	1.4159	31.9355	31.29000 to 32.58000	1.29632	1.43329	0.000302456	1.00738e+09	5.43276e+06	0.00539297	14952.8	-612.785	-0.0409813
rr_sum4	week	1	15	5000	32.5837	33.8625	33.2267	33.2248	13875	1008858435	1.3753	33.2231	32.58000 to 33.86000	1.27881	1.43329	0.00336299	1.00738e+09	1.4806e+06	0.00146976	14952.8	-1077.78	-0.0720792
rr_sum4	week	1	16	5000	33.863	35.0884	34.4627	34.4526	14069	1003637040	1.4018	34.4757	33.86000 to 35.09000	1.2254	1.43329	0.000991699	1.00738e+09	-3.7408e+06	-0.0037134	14952.8	-883.785	-0.059105
rr_sum4	week	1	17	5000	35.0884	36.318	35.703	35.7155	14737	1027882594	1.4337	35.7032	35.09000 to 36.32000	1.22955	1.43329	1.67074e-07	1.00738e+09	2.05048e+07	0.0203546	14952.8	-215.785	-0.0144311
rr_sum4	week	1	18	5000	36.3181	37.522	36.9199	36.9173	14270	1003050106	1.4227	36.9201	36.32000 to 37.52000	1.2039	1.43329	0.000112175	1.00738e+09	-4.32773e+06	-0.00429603	14952.8	-682.785	-0.0456627
rr_sum4	week	1	19	5000	37.522	38.7315	38.125	38.1231	14830	1030220774	1.4395	38.1268	37.52000 to 38.73000	1.20949	1.43329	3.85485e-05	1.00738e+09	2.28429e+07	0.0226756	14952.8	-122.785	-0.00821148
rr_sum4	week	1	20	5000	38.7318	39.9652	39.3516	39.3467	14247	1019040925	1.3981	39.3485	38.73000 to 39.97000	1.23337	1.43329	0.00123842	1.00738e+09	1.16631e+07	0.0115777	14952.8	-705.785	-0.0472009
rr_sum4	week	1	21	5000	39.9653	41.202	40.5852	40.5743	14474	1010956018	1.4317	40.5837	39.97000 to 41.2000	1.23675	1.43329	2.53209e-06	1.00738e+09	3.57818e+06	0.00355198	14952.8	-478.785	-0.0320198
rr_sum4	week	1	22	5000	41.2022	42.4457	41.8259	41.8276	14395	998433860	1.4418	41.8239	41.2000 to 42.45000	1.24343	1.43329	7.23988e-05	1.00738e+09	-8.94398e+06	-0.00887847	14952.8	-557.785	-0.0373031
rr_sum4	week	1	23	5000	42.446	43.7014	43.0654	43.0595	14425	1008039027	1.431	43.0737	42.45000 to 43.7000	1.25546	1.43329	5.24984e-06	1.00738e+09	661191	0.000656349	14952.8	-527.785	-0.0352967
rr_sum4	week	1	24	5000	43.7019	44.9843	44.3426	44.3397	14434	1018065070	1.4178	44.3431	43.7000 to 44.98000	1.28242	1.43329	0.000239979	1.00738e+09	1.06872e+07	0.010609	14952.8	-518.785	-0.0346948
rr_sum4	week	1	25	5000	44.9845	46.2461	45.6128	45.6099	14349	1012882069	1.4167	45.6153	44.98000 to 46.25000	1.26157	1.43329	0.00027527	1.00738e+09	5.50423e+06	0.00546392	14952.8	-603.785	-0.0403794
rr_sum4	week	1	26	5000	46.2468	47.5077	46.8667	46.8635	14560	1008691599	1.4435	46.8773	46.25000 to 47.51000	1.26093	1.43329	0.000104219	1.00738e+09	1.31376e+06	0.00130414	14952.8	-392.785	-0.0262683
rr_sum4	week	1	27	5000	47.5083	48.8066	48.1496	48.1449	14802	1000848505	1.4789	48.1574	47.51000 to 48.81000	1.2983	1.43329	0.00208016	1.00738e+09	-6.52933e+06	-0.00648151	14952.8	-150.785	-0.010084
rr_sum4	week	1	28	5000	48.8067	50.0946	49.4497	49.4462	14589	1018829598	1.4319	49.4506	48.81000 to 50.09000	1.28787	1.43329	1.93559e-06	1.00738e+09	1.14518e+07	0.0113679	14952.8	-363.785	-0.0243289
rr_sum4	week	1	29	5000	50.0946	51.4194	50.7631	50.7617	14944	1007504288	1.4833	50.757	50.09000 to 51.42000	1.32481	1.43329	0.00250087	1.00738e+09	126452	0.000125526	14952.8	-8.7845	-0.000587483
rr_sum4	week	1	30	5000	51.4201	52.7228	52.0852	52.0942	15160	1041943347	1.455	52.0715	51.42000 to 52.72000	1.30264	1.43329	0.00047127	1.00738e+09	3.45655e+07	0.0343124	14952.8	207.215	0.013858
rr_sum4	week	1	31	5000	52.7229	54.0556	53.3887	53.3935	14439	998287044	1.4464	53.3892	52.72000 to 54.06000	1.33274	1.43329	0.000171839	1.00738e+09	-9.09079e+06	-0.00902421	14952.8	-513.785	-0.0343605
rr_sum4	week	1	32	5000	54.0559	55.4073	54.739	54.7427	14943	1019932250	1.4651	54.7316	54.06000 to 55.41000	1.35146	1.43329	0.0010118	1.00738e+09	1.25544e+07	0.0124625	14952.8	-9.7845	-0.00065436
rr_sum4	week	1	33	5000	55.4074	56.7586	56.078	56.0594	14700	1004167141	1.4639	56.083	55.41000 to 56.76000	1.35115	1.43329	0.000936895	1.00738e+09	-3.21069e+06	-0.00318718	14952.8	-252.785	-0.0169055
rr_sum4	week	1	34	5000	56.7588	58.1769	57.4603	57.4647	14688	1006828949	1.4588	57.4678	56.76000 to 58.18000	1.41814	1.43329	0.000650696	1.00738e+09	-548887	-0.000544867	14952.8	-264.785	-0.017708
rr_sum4	week	1	35	5000	58.177	59.6094	58.8966	58.8969	15082	1001219583	1.5064	58.8932	58.18000 to 59.61000	1.4324	1.43329	0.00534489	1.00738e+09	-6.15825e+06	-0.00611315	14952.8	129.215	0.00864157
rr_sum4	week	1	36	5000	59.6097	61.0739	60.3335	60.3234	15412	1020094808	1.5108	60.3418	59.61000 to 61.07000	1.4642	1.43329	0.00600761	1.00738e+09	1.2717e+07	0.0126238	14952.8	459.215	0.030711
rr_sum4	week	1	37	5000	61.0739	62.6	61.8299	61.8213	15343	1012604076	1.5152	61.8369	61.07000 to 62.6000	1.5261	1.43329	0.00670904	1.00738e+09	5.22624e+06	0.00518796	14952.8	390.215	0.0260965
rr_sum4	week	1	38	5000	62.6	64.192	63.3909	63.3819	15538	1015451721	1.5302	63.396	62.6000 to 64.19000	1.59201	1.43329	0.00939131	1.00738e+09	8.07389e+06	0.00801475	14952.8	585.215	0.0391376
rr_sum4	week	1	39	5000	64.1922	65.7707	64.9702	64.9645	14829	999399292	1.4838	64.9815	64.19000 to 65.77000	1.57848	1.43329	0.00255113	1.00738e+09	-7.97854e+06	-0.00792011	14952.8	-123.785	-0.00827836
rr_sum4	week	1	40	5000	65.7711	67.4274	66.5859	66.5819	15346	1003109542	1.5298	66.5992	65.77000 to 67.43000	1.6563	1.43329	0.00931394	1.00738e+09	-4.26829e+06	-0.00423703	14952.8	393.215	0.0262971
rr_sum4	week	1	41	5000	67.4274	69.1528	68.2853	68.2791	15511	1017305578	1.5247	68.2901	67.43000 to 69.15000	1.72532	1.43329	0.00835556	1.00738e+09	9.92774e+06	0.00985503	14952.8	558.215	0.0373319
rr_sum4	week	1	42	5000	69.1531	70.9125	70.0357	70.0426	16111	1037872774	1.5523	70.0328	69.15000 to 70.91000	1.75939	1.43329	0.0141631	1.00738e+09	3.04949e+07	0.0302716	14952.8	1158.22	0.0774582
rr_sum4	week	1	43	5000	70.9125	72.815	71.864	71.8677	15274	996032336	1.5335	71.8637	70.91000 to 72.81000	1.90245	1.43329	0.0100418	1.00738e+09	-1.13455e+07	-0.0112624	14952.8	321.215	0.021482
rr_sum4	week	1	44	5000	72.8153	74.7724	73.7829	73.7768	15660	1008137578	1.5534	73.7939	72.82000 to 74.77000	1.95714	1.43329	0.0144261	1.00738e+09	759742	0.000754178	14952.8	707.215	0.0472966
rr_sum4	week	1	45	5000	74.7725	76.8726	75.8132	75.8048	15420	1011664215	1.5242	75.8225	74.77000 to 76.87000	2.1001	1.43329	0.0082644	1.00738e+09	4.28638e+06	0.00425499	14952.8	467.215	0.0312461
rr_sum4	week	1	46	5000	76.8728	79.0549	77.9437	77.934	16123	1017352396	1.5848	77.9638	76.87000 to 79.05000	2.18212	1.43329	0.0229549	1.00738e+09	9.97456e+06	0.00990151	14952.8	1170.22	0.0782607
rr_sum4	week	1	47	5000	79.0549	81.415	80.2247	80.2129	16109	1018888574	1.581	80.235	79.05000 to 81.41000	2.36007	1.43329	0.0218179	1.00738e+09	1.15107e+07	0.0114264	14952.8	1156.22	0.0773244
rr_sum4	week	1	48	5000	81.4154	83.9145	82.6358	82.617	16625	1015671662	1.6368	82.665	81.42000 to 83.91000	2.4991	1.43329	0.0414158	1.00738e+09	8.29383e+06	0.00823308	14952.8	1672.22	0.111833
rr_sum4	week	1	49	5000	83.9156	86.5838	85.2354	85.2381	16538	1029781668	1.606	85.2497	83.92000 to 86.58000	2.66821	1.43329	0.0298283	1.00738e+09	2.24038e+07	0.0222398	14952.8	1585.22	0.106015
rr_sum4	week	1	50	5000	86.5848	89.4492	87.9966	87.9876	17101	1034224977	1.6535	88.017	86.58000 to 89.45000	2.86435	1.43329	0.0484919	1.00738e+09	2.68471e+07	0.0266505	14952.8	2148.22	0.143667
rr_sum4	week	1	51	5000	89.4511	92.6672	91.0293	91.0118	16319	1031236822	1.5825	91.0591	89.45000 to 92.67000	3.21606	1.43329	0.0222633	1.00738e+09	2.3859e+07	0.0236842	14952.8	1366.22	0.0913686
rr_sum4	week	1	52	5000	92.6678	96.0736	94.3259	94.3212	16855	1020153168	1.6522	94.3707	92.67000 to 96.07000	3.40588	1.43329	0.047921	1.00738e+09	1.27753e+07	0.0126818	14952.8	1902.22	0.127215
rr_sum4	week	1	53	5000	96.0747	99.8381	97.9275	97.9093	16427	1016589980	1.6159	97.9564	96.07000 to 99.84000	3.76344	1.43329	0.033346	1.00738e+09	9.21214e+06	0.00914468	14952.8	1474.22	0.0985914
rr_sum4	week	1	54	5000	99.8382	104.049	101.887	101.852	17140	1030875288	1.6627	101.944	99.84000 to 104.05000	4.21106	1.43329	0.0526284	1.00738e+09	2.34975e+07	0.0233254	14952.8	2187.22	0.146275
rr_sum4	week	1	55	5000	104.053	108.847	106.412	106.396	16472	1002459107	1.6432	106.45	104.05000 to 108.85000	4.7946	1.43329	0.0440617	1.00738e+09	-4.91873e+06	-0.0048827	14952.8	1519.22	0.101601
rr_sum4	week	1	56	5000	108.848	114.781	111.721	111.652	17501	1024806742	1.7077	111.814	108.85000 to 114.78000	5.93286	1.43329	0.0753002	1.00738e+09	1.74289e+07	0.0173013	14952.8	2548.22	0.170417
rr_sum4	week	1	57	5000	114.785	122.023	118.206	118.089	17063	1013562243	1.6835	118.404	114.79000 to 122.02000	7.23783	1.43329	0.0626044	1.00738e+09	6.18441e+06	0.00613911	14952.8	2110.22	0.141125
rr_sum4	week	1	58	5000	122.023	131.891	126.654	126.51	16524	982831199	1.6813	126.957	122.02000 to 131.89000	9.86735	1.43329	0.0615083	1.00738e+09	-2.45466e+07	-0.0243669	14952.8	1571.22	0.105078
rr_sum4	week	1	59	5000	131.891	147.605	138.907	138.476	16764	978768908	1.7128	139.748	131.89000 to 147.61000	15.7138	1.43329	0.0781251	1.00738e+09	-2.86089e+07	-0.0283994	14952.8	1811.22	0.121129
rr_sum4	week	1	60	5000	147.607	193.222	164.691	162.182	16921	923561911	1.8321	170.414	147.61000 to 193.22000	45.6145	1.43329	0.159048	1.00738e+09	-8.38159e+07	-0.0832021	14952.8	1968.22	0.131629
rr_sum4	week	1	61	1224	193.223	377.749	221.41	212.125	4708	217033807	2.1692	285.486	193.22000 to 377.75000	184.525	1.43329	0.541562	2.46606e+08	-2.95723e+07	-0.119917	3660.44	1047.56	0.286184
rr_sum4	week	1	61	301490	0	377.749	60.0751	52.7439	901623	60694877211	Min: 1.242	62		Min: 0	1.43329	1.68556	6.07429e+10	8.9407e-07	Min: -11.99 %	901623	-7.86713e-11	Min: -24.2 %
			[max]	[sum]	[min]	[max]	[avg]	[median]	[sum]	[sum]	Max: 2.169	[# of classes]	[mm]	Max: 184.525		[sum]			Max: 3.43 %			Max: 28.62 %
aspect	temptype	lagtype	ClassNo	n	aspectMIN	aspectMAX	aspectAVG	aspectMEDIAN	sumCases	sumPop	incidence	class center	unit	class width	expected inc.	sqared deviance inc.	control sum	control sum	control range	control sum	control sum	control range
																0.9476	= R² (coefficient of determination) for sigmoid regression, while extreme classes omitted
Temperature
original (daily) weather data units by ECA/ENSEMBLES: daily maximum temperature TX
Weekly maximum of daily maximum temperature
weeks maximum temperature
Lagtype = 1
from database												EXCEL calculation
aspect	temptype	Lagtype	classNo	classN	aspect_min	aspect_max	aspect_avg	aspect_median	sum_cases	sum_pop	incidence	class center	legend	class width	expected incidence	squared deviance inc.	expected pop	pop diff. abs.	pop diff. per cent	expected cases	case diff. abs.	case diff. per cent
Tmax_max	week	1	1	5000	-8.53798	0.535608	-1.14069	-0.859146	9353	896809727	1.0429	-4.00119	-8.54000 to .54000	9.07359	1.43329	0.152405	1.00738e+09	-1.10568e+08	-0.109758	14952.8	-5599.78	-0.374498
Tmax_max	week	1	2	5000	0.536321	2.19	1.42952	1.45695	9235	943029299	0.9793	1.36316	.54000 to 2.19000	1.65368	1.43329	0.206108	1.00738e+09	-6.43485e+07	-0.0638773	14952.8	-5717.78	-0.382389
Tmax_max	week	1	3	5000	2.19	3.27523	2.76722	2.78996	8891	931596631	0.9544	2.73262	2.19000 to 3.28000	1.08523	1.43329	0.229337	1.00738e+09	-7.57812e+07	-0.0752262	14952.8	-6061.78	-0.405395
Tmax_max	week	1	4	5000	3.27532	4.16497	3.73032	3.73939	9039	949868728	0.9516	3.72014	3.28000 to 4.16000	0.88965	1.43329	0.232026	1.00738e+09	-5.75091e+07	-0.0570879	14952.8	-5913.78	-0.395497
Tmax_max	week	1	5	5000	4.16515	4.97718	4.5811	4.59397	9377	933214429	1.0048	4.57117	4.17000 to 4.98000	0.812024	1.43329	0.183605	1.00738e+09	-7.41634e+07	-0.0736202	14952.8	-5575.78	-0.372893
Tmax_max	week	1	6	5000	4.97727	5.67438	5.3367	5.3419	9685	943639626	1.0263	5.32583	4.98000 to 5.67000	0.697118	1.43329	0.165642	1.00738e+09	-6.37382e+07	-0.0632714	14952.8	-5267.78	-0.352295
Tmax_max	week	1	7	5000	5.67453	6.30494	5.99567	5.99892	9938	967314223	1.0274	5.98974	5.67000 to 6.3000	0.630408	1.43329	0.164748	1.00738e+09	-4.00636e+07	-0.0397702	14952.8	-5014.78	-0.335375
Tmax_max	week	1	8	5000	6.305	6.89527	6.60405	6.60789	10518	996477344	1.0555	6.60014	6.31000 to 6.9000	0.590268	1.43329	0.142726	1.00738e+09	-1.09005e+07	-0.0108207	14952.8	-4434.78	-0.296586
Tmax_max	week	1	9	5000	6.89545	7.45275	7.17478	7.17548	10770	1008007714	1.0684	7.1741	6.9000 to 7.45000	0.557302	1.43329	0.133146	1.00738e+09	629878	0.000625265	14952.8	-4182.78	-0.279733
Tmax_max	week	1	10	5000	7.45292	8.01072	7.73428	7.73602	10495	988285203	1.0619	7.73182	7.45000 to 8.01000	0.557798	1.43329	0.137931	1.00738e+09	-1.90926e+07	-0.0189528	14952.8	-4457.78	-0.298124
Tmax_max	week	1	11	5000	8.01081	8.54597	8.28069	8.28151	11063	1017370558	1.0874	8.27839	8.01000 to 8.55000	0.53516	1.43329	0.119641	1.00738e+09	9.99272e+06	0.00991954	14952.8	-3889.78	-0.260138
Tmax_max	week	1	12	5000	8.54604	9.02948	8.7909	8.79379	10702	979812372	1.0922	8.78776	8.55000 to 9.03000	0.483439	1.43329	0.116343	1.00738e+09	-2.75655e+07	-0.0273636	14952.8	-4250.78	-0.28428
Tmax_max	week	1	13	5000	9.02988	9.50066	9.26915	9.26931	11169	998063597	1.1191	9.26527	9.03000 to 9.5000	0.470781	1.43329	0.0987161	1.00738e+09	-9.31424e+06	-0.00924602	14952.8	-3783.78	-0.253049
Tmax_max	week	1	14	5000	9.50068	9.95463	9.72818	9.72644	11377	1021160227	1.1141	9.72766	9.5000 to 9.95000	0.453946	1.43329	0.101883	1.00738e+09	1.37824e+07	0.0136815	14952.8	-3575.78	-0.239138
Tmax_max	week	1	15	5000	9.95471	10.4207	10.1889	10.1924	11603	1007476525	1.1517	10.1877	9.95000 to 10.42000	0.465964	1.43329	0.0792936	1.00738e+09	98689.3	9.79665e-05	14952.8	-3349.78	-0.224024
Tmax_max	week	1	16	5000	10.4207	10.878	10.6518	10.6509	11359	1005069851	1.1302	10.6493	10.42000 to 10.88000	0.457286	1.43329	0.0918643	1.00738e+09	-2.30798e+06	-0.00229108	14952.8	-3593.78	-0.240342
Tmax_max	week	1	17	5000	10.878	11.3443	11.1083	11.1089	12108	1019977917	1.1871	11.1112	10.88000 to 11.34000	0.466299	1.43329	0.0606101	1.00738e+09	1.26001e+07	0.0125078	14952.8	-2844.78	-0.190251
Tmax_max	week	1	18	5000	11.3444	11.8038	11.5755	11.5789	12296	1028696087	1.1953	11.5741	11.34000 to 11.8000	0.459429	1.43329	0.0566398	1.00738e+09	2.13183e+07	0.0211621	14952.8	-2656.78	-0.177678
Tmax_max	week	1	19	5000	11.804	12.2634	12.0323	12.0325	12470	1041713292	1.1971	12.0337	11.8000 to 12.26000	0.459422	1.43329	0.0557863	1.00738e+09	3.43355e+07	0.034084	14952.8	-2482.78	-0.166042
Tmax_max	week	1	20	5000	12.2635	12.7633	12.5104	12.5087	12902	1057267583	1.2203	12.5134	12.26000 to 12.76000	0.499766	1.43329	0.0453653	1.00738e+09	4.98897e+07	0.0495244	14952.8	-2050.78	-0.137151
Tmax_max	week	1	21	5000	12.7634	13.3165	13.0372	13.0361	12986	1043373660	1.2446	13.0399	12.76000 to 13.32000	0.553105	1.43329	0.0356044	1.00738e+09	3.59958e+07	0.0357322	14952.8	-1966.78	-0.131533
Tmax_max	week	1	22	5000	13.3165	13.8714	13.5911	13.5874	13235	1062794601	1.2453	13.594	13.32000 to 13.87000	0.554893	1.43329	0.0353407	1.00738e+09	5.54168e+07	0.0550109	14952.8	-1717.78	-0.114881
Tmax_max	week	1	23	5000	13.8714	14.4945	14.1756	14.1711	12900	1038352647	1.2424	14.183	13.87000 to 14.49000	0.623117	1.43329	0.0364395	1.00738e+09	3.09748e+07	0.030748	14952.8	-2052.78	-0.137284
Tmax_max	week	1	24	5000	14.4946	15.114	14.8064	14.8102	13249	1038703192	1.2755	14.8043	14.49000 to 15.11000	0.619403	1.43329	0.0248981	1.00738e+09	3.13254e+07	0.0310959	14952.8	-1703.78	-0.113944
Tmax_max	week	1	25	5000	15.1142	15.729	15.4247	15.4256	13231	1029357239	1.2854	15.4216	15.11000 to 15.73000	0.614844	1.43329	0.0218718	1.00738e+09	2.19794e+07	0.0218184	14952.8	-1721.78	-0.115148
Tmax_max	week	1	26	5000	15.7292	16.3007	16.016	16.0134	12750	989898831	1.288	16.015	15.73000 to 16.3000	0.571507	1.43329	0.0211095	1.00738e+09	-1.7479e+07	-0.017351	14952.8	-2202.78	-0.147316
Tmax_max	week	1	27	5000	16.3007	16.8834	16.598	16.6012	12672	983297091	1.2887	16.5921	16.3000 to 16.88000	0.582733	1.43329	0.0209066	1.00738e+09	-2.40807e+07	-0.0239044	14952.8	-2280.78	-0.152532
Tmax_max	week	1	28	5000	16.8835	17.4363	17.1651	17.1687	12950	990233426	1.3078	17.1599	16.88000 to 17.44000	0.552777	1.43329	0.0157481	1.00738e+09	-1.71444e+07	-0.0170188	14952.8	-2002.78	-0.133941
Tmax_max	week	1	29	5000	17.4365	17.9348	17.6858	17.6844	13359	994485220	1.3433	17.6857	17.44000 to 17.93000	0.498223	1.43329	0.00809843	1.00738e+09	-1.28926e+07	-0.0127982	14952.8	-1593.78	-0.106588
Tmax_max	week	1	30	5000	17.9348	18.4342	18.1827	18.1818	13491	1019696364	1.323	18.1845	17.93000 to 18.43000	0.499399	1.43329	0.0121642	1.00738e+09	1.23185e+07	0.0122283	14952.8	-1461.78	-0.09776
Tmax_max	week	1	31	5000	18.4346	18.9263	18.6834	18.6845	13747	1007162325	1.3649	18.6805	18.43000 to 18.93000	0.491704	1.43329	0.00467736	1.00738e+09	-215511	-0.000213932	14952.8	-1205.78	-0.0806395
Tmax_max	week	1	32	5000	18.9263	19.4158	19.1732	19.1744	14926	1026208536	1.4545	19.1711	18.93000 to 19.42000	0.489443	1.43329	0.000449811	1.00738e+09	1.88307e+07	0.0186928	14952.8	-26.7845	-0.00179127
Tmax_max	week	1	33	5000	19.4158	19.8873	19.652	19.6507	14179	1007772338	1.407	19.6516	19.42000 to 19.89000	0.471543	1.43329	0.00069123	1.00738e+09	394502	0.000391613	14952.8	-773.785	-0.0517485
Tmax_max	week	1	34	5000	19.8874	20.3702	20.1286	20.1286	14266	1003539177	1.4216	20.1288	19.89000 to 20.37000	0.4828	1.43329	0.000136685	1.00738e+09	-3.83866e+06	-0.00381055	14952.8	-686.785	-0.0459302
Tmax_max	week	1	35	5000	20.3703	20.8411	20.6076	20.6089	14538	1021028532	1.4239	20.6057	20.37000 to 20.84000	0.4708	1.43329	8.81956e-05	1.00738e+09	1.36507e+07	0.0135507	14952.8	-414.785	-0.0277396
Tmax_max	week	1	36	5000	20.8412	21.3012	21.0728	21.0723	15077	1012972066	1.4884	21.0712	20.84000 to 21.3000	0.460066	1.43329	0.00303697	1.00738e+09	5.59423e+06	0.00555326	14952.8	124.215	0.00830718
Tmax_max	week	1	37	5000	21.3013	21.7268	21.5139	21.5122	15425	1016296703	1.5178	21.514	21.3000 to 21.73000	0.425511	1.43329	0.00714173	1.00738e+09	8.91887e+06	0.00885355	14952.8	472.215	0.0315804
Tmax_max	week	1	38	5000	21.7268	22.1311	21.9275	21.9252	16143	1005017043	1.6062	21.929	21.73000 to 22.13000	0.404329	1.43329	0.0298974	1.00738e+09	-2.36079e+06	-0.0023435	14952.8	1190.22	0.0795983
Tmax_max	week	1	39	5000	22.1313	22.54	22.3387	22.34	16465	1023644993	1.6085	22.3357	22.13000 to 22.54000	0.408666	1.43329	0.0306981	1.00738e+09	1.62672e+07	0.016148	14952.8	1512.22	0.101133
Tmax_max	week	1	40	5000	22.54	22.949	22.7472	22.7483	17077	1019096621	1.6757	22.7445	22.54000 to 22.95000	0.408997	1.43329	0.058762	1.00738e+09	1.17188e+07	0.011633	14952.8	2124.22	0.142062
Tmax_max	week	1	41	5000	22.949	23.3523	23.15	23.1485	18034	1027690102	1.7548	23.1507	22.95000 to 23.35000	0.403288	1.43329	0.103368	1.00738e+09	2.03123e+07	0.0201635	14952.8	3081.22	0.206063
Tmax_max	week	1	42	5000	23.3526	23.7599	23.5568	23.5556	17431	990287864	1.7602	23.5563	23.35000 to 23.76000	0.407318	1.43329	0.106869	1.00738e+09	-1.709e+07	-0.0169648	14952.8	2478.22	0.165736
Tmax_max	week	1	43	5000	23.76	24.1527	23.9555	23.9542	18001	1012979450	1.777	23.9563	23.76000 to 24.15000	0.392693	1.43329	0.118136	1.00738e+09	5.60161e+06	0.00556059	14952.8	3048.22	0.203856
Tmax_max	week	1	44	5000	24.1527	24.5393	24.3452	24.3418	17844	1012377937	1.7626	24.346	24.15000 to 24.54000	0.386592	1.43329	0.108444	1.00738e+09	5.0001e+06	0.00496348	14952.8	2891.22	0.193356
Tmax_max	week	1	45	5000	24.5396	24.9295	24.7316	24.7316	18895	1043264427	1.8111	24.7345	24.54000 to 24.93000	0.389892	1.43329	0.142739	1.00738e+09	3.58866e+07	0.0356238	14952.8	3942.22	0.263644
Tmax_max	week	1	46	5000	24.9295	25.326	25.1276	25.1289	18814	1013376550	1.8566	25.1277	24.93000 to 25.33000	0.396535	1.43329	0.17919	1.00738e+09	5.99871e+06	0.00595478	14952.8	3861.22	0.258227
Tmax_max	week	1	47	5000	25.3261	25.7319	25.5305	25.5314	18763	1008632814	1.8602	25.529	25.33000 to 25.73000	0.40588	1.43329	0.182251	1.00738e+09	1.25498e+06	0.00124579	14952.8	3810.22	0.254816
Tmax_max	week	1	48	5000	25.732	26.1414	25.9379	25.9388	20038	1038787658	1.929	25.9367	25.73000 to 26.14000	0.409469	1.43329	0.245727	1.00738e+09	3.14098e+07	0.0311798	14952.8	5085.22	0.340085
Tmax_max	week	1	49	5000	26.1414	26.5616	26.3472	26.3451	19862	1037603685	1.9142	26.3515	26.14000 to 26.56000	0.42012	1.43329	0.231273	1.00738e+09	3.02258e+07	0.0300045	14952.8	4909.22	0.328314
Tmax_max	week	1	50	5000	26.5616	27.0045	26.7812	26.7796	19627	987269051	1.988	26.7831	26.56000 to 27.000	0.442943	1.43329	0.307702	1.00738e+09	-2.01088e+07	-0.0199615	14952.8	4674.22	0.312598
Tmax_max	week	1	51	5000	27.0045	27.4509	27.2281	27.227	20238	999565940	2.0247	27.2277	27.000 to 27.45000	0.446332	1.43329	0.349764	1.00738e+09	-7.8119e+06	-0.00775468	14952.8	5285.22	0.35346
Tmax_max	week	1	52	5000	27.4509	27.9304	27.6873	27.6856	20739	1012031304	2.0492	27.6907	27.45000 to 27.93000	0.47955	1.43329	0.379344	1.00738e+09	4.65347e+06	0.00461939	14952.8	5786.22	0.386966
Tmax_max	week	1	53	5000	27.9305	28.4168	28.1704	28.1682	20144	1002827539	2.0087	28.1736	27.93000 to 28.42000	0.486284	1.43329	0.331095	1.00738e+09	-4.5503e+06	-0.00451697	14952.8	5191.22	0.347174
Tmax_max	week	1	54	5000	28.4168	28.9336	28.6752	28.6737	21238	1018483699	2.0853	28.6752	28.42000 to 28.93000	0.516877	1.43329	0.425115	1.00738e+09	1.11059e+07	0.0110245	14952.8	6285.22	0.420337
Tmax_max	week	1	55	5000	28.9336	29.4709	29.1973	29.1939	22112	1044918063	2.1161	29.2023	28.93000 to 29.47000	0.537245	1.43329	0.466228	1.00738e+09	3.75402e+07	0.0372653	14952.8	7159.22	0.478788
Tmax_max	week	1	56	5000	29.471	30.078	29.7687	29.7681	21299	1030591314	2.0667	29.7745	29.47000 to 30.08000	0.607007	1.43329	0.401207	1.00738e+09	2.32135e+07	0.0230435	14952.8	6346.22	0.424417
Tmax_max	week	1	57	5000	30.0781	30.8333	30.4374	30.4295	20408	1008355140	2.0239	30.4557	30.08000 to 30.83000	0.755157	1.43329	0.348819	1.00738e+09	977304	0.000970147	14952.8	5455.22	0.364829
Tmax_max	week	1	58	5000	30.8334	31.8279	31.2987	31.2782	21408	1015081604	2.109	31.3306	30.83000 to 31.83000	0.99448	1.43329	0.456582	1.00738e+09	7.70377e+06	0.00764735	14952.8	6455.22	0.431707
Tmax_max	week	1	59	5000	31.8282	33.1539	32.4662	32.4577	21046	993480445	2.1184	32.491	31.83000 to 33.15000	1.32575	1.43329	0.469374	1.00738e+09	-1.38974e+07	-0.0137956	14952.8	6093.22	0.407497
Tmax_max	week	1	60	5000	33.1547	35.3881	34.1007	34.0232	21718	1037418466	2.0935	34.2714	33.15000 to 35.39000	2.23342	1.43329	0.435876	1.00738e+09	3.00406e+07	0.0298206	14952.8	6765.22	0.452439
Tmax_max	week	1	61	1490	35.3888	38.9196	36.3616	36.2208	6948	340064150	2.0431	37.1542	35.39000 to 38.92000	3.53077	1.43329	0.371867	3.00199e+08	3.98656e+07	0.132797	4455.93	2492.07	0.559271
Tmax_max	week	1	61	301490	-8.53798	38.9196	17.9956	18.6845	901623	60742868740	Min: 0.952	61		Min: 0.387	1.43329	9.10255	6.07429e+10	8.9407e-07	Min: -10.98 %	901623	-9.45874e-11	Min: -40.54 %
			[max]	[sum]	[min]	[max]	[avg]	[median]	[sum]	[sum]	Max: 2.118	[# of classes]	[mm]	Max: 9.074		[sum]			Max: 13.28 %			Max: 55.93 %
aspect	temptype	lagtype	ClassNo	n	aspectMIN	aspectMAX	aspectAVG	aspectMEDIAN	sumCases	sumPop	incidence	class center	unit	class width	expected inc.	sqared deviance inc.	control sum	control sum	control range	control sum	control sum	control range
																0.9733	= R² (coefficient of determination) for sigmoid regression, while extreme classes omitted
Weekly average of daily maximum temperature
week highest temperature, averaged
Lagtype = 1
from database												EXCEL calculation
aspect	temptype	Lagtype	classNo	classN	aspect_min	aspect_max	aspect_avg	aspect_median	sum_cases	sum_pop	incidence	class center	legend	class width	expected incidence	squared deviance inc.	expected pop	pop diff. abs.	pop diff. per cent	expected cases	case diff. abs.	case diff. per cent
Tmax_avg	week	1	1	5000	-10.741	-2.12046	-3.78353	-3.453	9343	908751619	1.0281	-6.43073	-10.74000 to -2.12000	8.62054	1.43329	0.16418	1.00738e+09	-9.86262e+07	-0.0979039	14952.8	-5609.78	-0.375167
Tmax_avg	week	1	2	5000	-2.12001	-0.459541	-1.2066	-1.16763	9089	899113029	1.0109	-1.28978	-2.12000 to -.46000	1.66047	1.43329	0.178414	1.00738e+09	-1.08265e+08	-0.107472	14952.8	-5863.78	-0.392153
Tmax_avg	week	1	3	5000	-0.459095	0.487892	0.0431348	0.0580703	8645	916028472	0.9437	0.0143985	-.46000 to .49000	0.946988	1.43329	0.2397	1.00738e+09	-9.13494e+07	-0.0906803	14952.8	-6307.78	-0.421847
Tmax_avg	week	1	4	5000	0.488125	1.22179	0.866654	0.877111	9327	945872970	0.9861	0.85496	.49000 to 1.22000	0.733669	1.43329	0.19998	1.00738e+09	-6.15049e+07	-0.0610544	14952.8	-5625.78	-0.376237
Tmax_avg	week	1	5	5000	1.22247	1.86337	1.54758	1.54996	9005	936382754	0.9617	1.54292	1.22000 to 1.86000	0.6409	1.43329	0.222398	1.00738e+09	-7.09951e+07	-0.0704751	14952.8	-5947.78	-0.397771
Tmax_avg	week	1	6	5000	1.86339	2.47161	2.1705	2.1757	9352	956873404	0.9773	2.1675	1.86000 to 2.47000	0.608216	1.43329	0.207928	1.00738e+09	-5.05044e+07	-0.0501345	14952.8	-5600.78	-0.374565
Tmax_avg	week	1	7	5000	2.47181	3.05104	2.76394	2.7608	9333	953120989	0.9792	2.76142	2.47000 to 3.05000	0.579229	1.43329	0.206199	1.00738e+09	-5.42568e+07	-0.0538595	14952.8	-5619.78	-0.375835
Tmax_avg	week	1	8	5000	3.05106	3.59304	3.33003	3.33314	9634	978561148	0.9845	3.32205	3.05000 to 3.59000	0.541985	1.43329	0.201414	1.00738e+09	-2.88167e+07	-0.0286056	14952.8	-5318.78	-0.355705
Tmax_avg	week	1	9	5000	3.59325	4.108	3.85354	3.85702	9905	973929880	1.017	3.85063	3.59000 to 4.11000	0.514754	1.43329	0.173298	1.00738e+09	-3.3448e+07	-0.033203	14952.8	-5047.78	-0.337582
Tmax_avg	week	1	10	5000	4.10807	4.61698	4.36039	4.35741	10790	995471158	1.0839	4.36253	4.11000 to 4.62000	0.508906	1.43329	0.122074	1.00738e+09	-1.19067e+07	-0.0118195	14952.8	-4162.78	-0.278395
Tmax_avg	week	1	11	5000	4.61709	5.1026	4.86901	4.87184	10806	1023410176	1.0559	4.85984	4.62000 to 5.1000	0.485507	1.43329	0.142424	1.00738e+09	1.60323e+07	0.0159149	14952.8	-4146.78	-0.277325
Tmax_avg	week	1	12	5000	5.10307	5.56585	5.33421	5.33488	10952	1020546425	1.0732	5.33446	5.1000 to 5.57000	0.462783	1.43329	0.129666	1.00738e+09	1.31686e+07	0.0130721	14952.8	-4000.78	-0.267561
Tmax_avg	week	1	13	5000	5.56588	6.02366	5.79277	5.79403	10965	1016256541	1.079	5.79477	5.57000 to 6.02000	0.457778	1.43329	0.125522	1.00738e+09	8.87871e+06	0.00881368	14952.8	-3987.78	-0.266692
Tmax_avg	week	1	14	5000	6.02378	6.50769	6.26408	6.26266	12118	1032047102	1.1742	6.26574	6.02000 to 6.51000	0.48391	1.43329	0.0671283	1.00738e+09	2.46693e+07	0.0244886	14952.8	-2834.78	-0.189582
Tmax_avg	week	1	15	5000	6.50772	7.02638	6.76499	6.76773	11823	1015840459	1.1639	6.76705	6.51000 to 7.03000	0.518659	1.43329	0.0725716	1.00738e+09	8.46262e+06	0.00840064	14952.8	-3129.78	-0.209311
Tmax_avg	week	1	16	5000	7.02642	7.52463	7.27577	7.27475	11744	1001968292	1.1721	7.27552	7.03000 to 7.52000	0.498209	1.43329	0.0682209	1.00738e+09	-5.40954e+06	-0.00536993	14952.8	-3208.78	-0.214594
Tmax_avg	week	1	17	5000	7.52473	8.00099	7.76262	7.75928	11744	1021389736	1.1498	7.76286	7.52000 to 8.000	0.476252	1.43329	0.0803673	1.00738e+09	1.40119e+07	0.0139093	14952.8	-3208.78	-0.214594
Tmax_avg	week	1	18	5000	8.00112	8.45515	8.23425	8.23824	11334	988012160	1.1472	8.22814	8.000 to 8.46000	0.454028	1.43329	0.0818482	1.00738e+09	-1.93657e+07	-0.0192238	14952.8	-3618.78	-0.242014
Tmax_avg	week	1	19	5000	8.45517	8.89288	8.67544	8.67577	12298	1021841828	1.2035	8.67403	8.46000 to 8.89000	0.43771	1.43329	0.052804	1.00738e+09	1.4464e+07	0.0143581	14952.8	-2654.78	-0.177544
Tmax_avg	week	1	20	5000	8.89307	9.3266	9.1072	9.1039	12380	1033983875	1.1973	9.10983	8.89000 to 9.33000	0.433536	1.43329	0.0556919	1.00738e+09	2.6606e+07	0.0264112	14952.8	-2572.78	-0.172061
Tmax_avg	week	1	21	5000	9.32686	9.79521	9.56268	9.56336	12508	1050217015	1.191	9.56103	9.33000 to 9.8000	0.468355	1.43329	0.0587051	1.00738e+09	4.28392e+07	0.0425254	14952.8	-2444.78	-0.1635
Tmax_avg	week	1	22	5000	9.79528	10.2504	10.0201	10.016	11921	1021731054	1.1667	10.0229	9.8000 to 10.25000	0.455145	1.43329	0.0710709	1.00738e+09	1.43532e+07	0.0142481	14952.8	-3031.78	-0.202757
Tmax_avg	week	1	23	5000	10.2505	10.7144	10.4813	10.4806	12662	1049025072	1.207	10.4825	10.25000 to 10.71000	0.463937	1.43329	0.0512077	1.00738e+09	4.16472e+07	0.0413422	14952.8	-2290.78	-0.153201
Tmax_avg	week	1	24	5000	10.7145	11.2103	10.9617	10.9627	12905	1033137031	1.2491	10.9624	10.71000 to 11.21000	0.495771	1.43329	0.0339264	1.00738e+09	2.57592e+07	0.0255705	14952.8	-2047.78	-0.13695
Tmax_avg	week	1	25	5000	11.2103	11.7155	11.4623	11.4596	12913	1018816567	1.2675	11.4629	11.21000 to 11.72000	0.505159	1.43329	0.0274867	1.00738e+09	1.14387e+07	0.011355	14952.8	-2039.78	-0.136415
Tmax_avg	week	1	26	5000	11.7155	12.2535	11.9819	11.98	13385	1042315422	1.2842	11.9845	11.72000 to 12.25000	0.537993	1.43329	0.0222282	1.00738e+09	3.49376e+07	0.0346817	14952.8	-1567.78	-0.104849
Tmax_avg	week	1	27	5000	12.2535	12.7783	12.5112	12.5072	13299	1032749296	1.2877	12.5159	12.25000 to 12.78000	0.524767	1.43329	0.0211968	1.00738e+09	2.53715e+07	0.0251856	14952.8	-1653.78	-0.1106
Tmax_avg	week	1	28	5000	12.7783	13.3087	13.0428	13.0417	12810	1002120573	1.2783	13.0435	12.78000 to 13.31000	0.530391	1.43329	0.0240223	1.00738e+09	-5.25726e+06	-0.00521876	14952.8	-2142.78	-0.143303
Tmax_avg	week	1	29	5000	13.3087	13.8557	13.5802	13.5777	13703	1022538110	1.3401	13.5822	13.31000 to 13.86000	0.546914	1.43329	0.00868461	1.00738e+09	1.51603e+07	0.0150492	14952.8	-1249.78	-0.0835821
Tmax_avg	week	1	30	5000	13.8557	14.4177	14.1394	14.1426	12673	984204615	1.2876	14.1367	13.86000 to 14.42000	0.562018	1.43329	0.0212259	1.00738e+09	-2.31732e+07	-0.0230035	14952.8	-2279.78	-0.152466
Tmax_avg	week	1	31	5000	14.4184	14.9664	14.695	14.6973	13373	995249746	1.3437	14.6924	14.42000 to 14.97000	0.547998	1.43329	0.00802659	1.00738e+09	-1.21281e+07	-0.0120393	14952.8	-1579.78	-0.105652
Tmax_avg	week	1	32	5000	14.9664	15.4678	15.2217	15.2237	12998	986385206	1.3177	15.2171	14.97000 to 15.47000	0.501416	1.43329	0.0133613	1.00738e+09	-2.09926e+07	-0.0208389	14952.8	-1954.78	-0.13073
Tmax_avg	week	1	33	5000	15.4678	15.9321	15.7009	15.7	14160	1015173823	1.3948	15.7	15.47000 to 15.93000	0.464298	1.43329	0.00148158	1.00738e+09	7.79599e+06	0.00773889	14952.8	-792.785	-0.0530192
Tmax_avg	week	1	34	5000	15.9322	16.3597	16.151	16.154	14867	1037670489	1.4327	16.146	15.93000 to 16.36000	0.427535	1.43329	3.49581e-07	1.00738e+09	3.02927e+07	0.0300708	14952.8	-85.7845	-0.00573703
Tmax_avg	week	1	35	5000	16.3599	16.7824	16.5706	16.5692	15195	1037176000	1.465	16.5712	16.36000 to 16.78000	0.422555	1.43329	0.00100544	1.00738e+09	2.97982e+07	0.0295799	14952.8	242.215	0.0161987
Tmax_avg	week	1	36	5000	16.7824	17.2136	17.0002	16.9986	15282	1028546676	1.4858	16.998	16.78000 to 17.21000	0.431109	1.43329	0.00275717	1.00738e+09	2.11688e+07	0.0210138	14952.8	329.215	0.022017
Tmax_avg	week	1	37	5000	17.2137	17.6223	17.4184	17.4195	14997	1001284375	1.4978	17.418	17.21000 to 17.62000	0.408582	1.43329	0.00416138	1.00738e+09	-6.09346e+06	-0.00604883	14952.8	44.2155	0.00295701
Tmax_avg	week	1	38	5000	17.6224	18.0184	17.8225	17.8218	15594	989469314	1.576	17.8204	17.62000 to 18.02000	0.39601	1.43329	0.0203658	1.00738e+09	-1.79085e+07	-0.0177774	14952.8	641.215	0.0428827
Tmax_avg	week	1	39	5000	18.0184	18.3974	18.2084	18.2091	15472	984534942	1.5715	18.2079	18.02000 to 18.4000	0.378977	1.43329	0.0191017	1.00738e+09	-2.28429e+07	-0.0226756	14952.8	519.215	0.0347237
Tmax_avg	week	1	40	5000	18.3974	18.7723	18.5828	18.5833	16480	1002087176	1.6446	18.5848	18.4000 to 18.77000	0.374855	1.43329	0.0446514	1.00738e+09	-5.29066e+06	-0.00525191	14952.8	1527.22	0.102136
Tmax_avg	week	1	41	5000	18.7724	19.1448	18.9607	18.9622	17265	1012892324	1.7045	18.9586	18.77000 to 19.14000	0.37236	1.43329	0.0735542	1.00738e+09	5.51449e+06	0.0054741	14952.8	2312.22	0.154634
Tmax_avg	week	1	42	5000	19.1448	19.4854	19.3176	19.3183	17928	1010812357	1.7736	19.3151	19.14000 to 19.49000	0.340586	1.43329	0.11581	1.00738e+09	3.43452e+06	0.00340937	14952.8	2975.22	0.198974
Tmax_avg	week	1	43	5000	19.4855	19.8375	19.6619	19.6627	18311	1027265686	1.7825	19.6615	19.49000 to 19.84000	0.351951	1.43329	0.121947	1.00738e+09	1.98879e+07	0.0197422	14952.8	3358.22	0.224588
Tmax_avg	week	1	44	5000	19.8375	20.1758	20.008	20.0093	19036	1037264821	1.8352	20.0066	19.84000 to 20.18000	0.338242	1.43329	0.161531	1.00738e+09	2.9887e+07	0.0296681	14952.8	4083.22	0.273074
Tmax_avg	week	1	45	5000	20.1759	20.5155	20.3462	20.3488	18973	1022927356	1.8548	20.3457	20.18000 to 20.52000	0.339637	1.43329	0.17767	1.00738e+09	1.55495e+07	0.0154356	14952.8	4020.22	0.268861
Tmax_avg	week	1	46	5000	20.5156	20.8825	20.6957	20.6954	19680	1028766682	1.913	20.699	20.52000 to 20.88000	0.366907	1.43329	0.23012	1.00738e+09	2.13888e+07	0.0212322	14952.8	4727.22	0.316143
Tmax_avg	week	1	47	5000	20.8825	21.2583	21.0698	21.0701	19427	1001837833	1.9391	21.0704	20.88000 to 21.26000	0.375814	1.43329	0.255842	1.00738e+09	-5.54e+06	-0.00549943	14952.8	4474.22	0.299223
Tmax_avg	week	1	48	5000	21.2584	21.6411	21.4495	21.4495	19660	1005460023	1.9553	21.4497	21.26000 to 21.64000	0.382672	1.43329	0.272493	1.00738e+09	-1.91781e+06	-0.00190377	14952.8	4707.22	0.314805
Tmax_avg	week	1	49	5000	21.6412	22.019	21.8283	21.8278	20364	1011233233	2.0138	21.8301	21.64000 to 22.02000	0.377836	1.43329	0.33699	1.00738e+09	3.8554e+06	0.00382716	14952.8	5411.22	0.361887
Tmax_avg	week	1	50	5000	22.019	22.4043	22.209	22.2088	21240	1028882912	2.0644	22.2116	22.02000 to 22.4000	0.385275	1.43329	0.398298	1.00738e+09	2.15051e+07	0.0213476	14952.8	6287.22	0.420471
Tmax_avg	week	1	51	5000	22.4045	22.8124	22.6032	22.601	21862	1041062185	2.1	22.6085	22.4000 to 22.81000	0.407865	1.43329	0.444501	1.00738e+09	3.36843e+07	0.0334377	14952.8	6909.22	0.462069
Tmax_avg	week	1	52	5000	22.8125	23.2575	23.0285	23.024	21638	1053129651	2.0546	23.035	22.81000 to 23.26000	0.444953	1.43329	0.386025	1.00738e+09	4.57518e+07	0.0454167	14952.8	6685.22	0.447088
Tmax_avg	week	1	53	5000	23.2576	23.7501	23.501	23.5017	22465	1040383163	2.1593	23.5038	23.26000 to 23.75000	0.492499	1.43329	0.527089	1.00738e+09	3.30053e+07	0.0327636	14952.8	7512.22	0.502396
Tmax_avg	week	1	54	5000	23.7502	24.2648	24.0017	24.001	22566	1038200352	2.1736	24.0075	23.75000 to 24.26000	0.514545	1.43329	0.548057	1.00738e+09	3.08225e+07	0.0305968	14952.8	7613.22	0.50915
Tmax_avg	week	1	55	5000	24.2648	24.8225	24.5394	24.534	22292	1027653641	2.1692	24.5437	24.26000 to 24.82000	0.557718	1.43329	0.541562	1.00738e+09	2.02758e+07	0.0201273	14952.8	7339.22	0.490826
Tmax_avg	week	1	56	5000	24.8225	25.4533	25.1293	25.126	21310	1015696286	2.0981	25.1379	24.82000 to 25.45000	0.630791	1.43329	0.441971	1.00738e+09	8.31845e+06	0.00825753	14952.8	6357.22	0.425153
Tmax_avg	week	1	57	5000	25.4534	26.1573	25.7981	25.795	21027	991813433	2.1201	25.8054	25.45000 to 26.16000	0.70392	1.43329	0.471706	1.00738e+09	-1.55644e+07	-0.0154504	14952.8	6074.22	0.406226
Tmax_avg	week	1	58	5000	26.1574	27.0271	26.5711	26.5543	21528	1022749018	2.1049	26.5923	26.16000 to 27.03000	0.869766	1.43329	0.451058	1.00738e+09	1.53712e+07	0.0152586	14952.8	6575.22	0.439732
Tmax_avg	week	1	59	5000	27.0276	28.1543	27.5683	27.556	20134	1002815702	2.0077	27.591	27.03000 to 28.15000	1.12668	1.43329	0.329945	1.00738e+09	-4.56213e+06	-0.00452872	14952.8	5181.22	0.346505
Tmax_avg	week	1	60	5000	28.1545	30.545	29.0838	28.9628	21325	1035665452	2.0591	29.3498	28.15000 to 30.55000	2.39046	1.43329	0.391637	1.00738e+09	2.82876e+07	0.0280804	14952.8	6372.22	0.426156
Tmax_avg	week	1	61	1490	30.545	37.429	32.0584	31.6798	5808	312522111	1.8584	33.987	30.55000 to 37.43000	6.88401	1.43329	0.180717	3.00199e+08	1.23235e+07	0.0410512	4455.93	1352.07	0.303432
Tmax_avg	week	1	61	301490	-10.741	37.429	14.0749	14.6973	901623	60742868740	Min: 0.944	61		Min: 0.338	1.43329	10.105	6.07429e+10	8.9407e-07	Min: -10.75 %	901623	-9.45874e-11	Min: -42.18 %
			[max]	[sum]	[min]	[max]	[avg]	[median]	[sum]	[sum]	Max: 2.174	[# of classes]	[mm]	Max: 8.621		[sum]			Max: 4.54 %			Max: 50.92 %
aspect	temptype	lagtype	ClassNo	n	aspectMIN	aspectMAX	aspectAVG	aspectMEDIAN	sumCases	sumPop	incidence	class center	unit	class width	expected inc.	sqared deviance inc.	control sum	control sum	control range	control sum	control sum	control range
																0.9547	= R² (coefficient of determination) for sigmoid regression, while extreme classes omitted
Weekly minimum of daily maximum temperature
temperature, exceeded by every single day of this week
Lagtype = 1
from database												EXCEL calculation
aspect	temptype	Lagtype	classNo	classN	aspect_min	aspect_max	aspect_avg	aspect_median	sum_cases	sum_pop	incidence	class center	legend	class width	expected incidence	squared deviance inc.	expected pop	pop diff. abs.	pop diff. per cent	expected cases	case diff. abs.	case diff. per cent
Tmax_min	week	1	1	5000	-15.69	-5.35842	-7.50213	-6.82822	8899	885683497	1.0048	-10.5242	-15.69000 to -5.36000	10.3316	1.43329	0.183605	1.00738e+09	-1.21694e+08	-0.120803	14952.8	-6053.78	-0.40486
Tmax_min	week	1	2	5000	-5.35821	-3.81228	-4.52035	-4.48262	8734	896945508	0.9737	-4.58524	-5.36000 to -3.81000	1.54593	1.43329	0.211224	1.00738e+09	-1.10432e+08	-0.109624	14952.8	-6218.78	-0.415895
Tmax_min	week	1	3	5000	-3.81204	-2.80551	-3.28704	-3.27353	9017	925618371	0.9742	-3.30877	-3.81000 to -2.81000	1.00654	1.43329	0.210765	1.00738e+09	-8.17595e+07	-0.0811607	14952.8	-5935.78	-0.396969
Tmax_min	week	1	4	5000	-2.80535	-2.00046	-2.39203	-2.38663	9600	962915206	0.997	-2.40291	-2.81000 to -2.000	0.804888	1.43329	0.19035	1.00738e+09	-4.44626e+07	-0.044137	14952.8	-5352.78	-0.357979
Tmax_min	week	1	5	5000	-2.00029	-1.33642	-1.66143	-1.6601	9128	930252322	0.9812	-1.66835	-2.000 to -1.34000	0.663878	1.43329	0.204387	1.00738e+09	-7.71255e+07	-0.0765607	14952.8	-5824.78	-0.389545
Tmax_min	week	1	6	5000	-1.33641	-0.722702	-1.03474	-1.04032	9572	953987564	1.0034	-1.02955	-1.34000 to -.72000	0.613706	1.43329	0.184806	1.00738e+09	-5.33903e+07	-0.0529993	14952.8	-5380.78	-0.359852
Tmax_min	week	1	7	5000	-0.722678	-0.171153	-0.442463	-0.441271	9527	978310010	0.9738	-0.446915	-.72000 to -.17000	0.551525	1.43329	0.211132	1.00738e+09	-2.90678e+07	-0.0288549	14952.8	-5425.78	-0.362861
Tmax_min	week	1	8	5000	-0.171049	0.359511	0.0932821	0.089056	9253	968258328	0.9556	0.0942314	-.17000 to .36000	0.53056	1.43329	0.228189	1.00738e+09	-3.91195e+07	-0.038833	14952.8	-5699.78	-0.381185
Tmax_min	week	1	9	5000	0.359618	0.846697	0.607399	0.607596	10177	999942064	1.0178	0.603158	.36000 to .85000	0.487079	1.43329	0.172633	1.00738e+09	-7.43577e+06	-0.00738131	14952.8	-4775.78	-0.319391
Tmax_min	week	1	10	5000	0.846733	1.31962	1.08621	1.08888	10022	967184539	1.0362	1.08318	.85000 to 1.32000	0.472888	1.43329	0.157681	1.00738e+09	-4.01933e+07	-0.0398989	14952.8	-4930.78	-0.329757
Tmax_min	week	1	11	5000	1.31976	1.77833	1.5499	1.54749	10283	1009614789	1.0185	1.54905	1.32000 to 1.78000	0.458568	1.43329	0.172052	1.00738e+09	2.23695e+06	0.00222057	14952.8	-4669.78	-0.312302
Tmax_min	week	1	12	5000	1.77837	2.2366	2.0068	2.00731	10276	975960110	1.0529	2.00748	1.78000 to 2.24000	0.458231	1.43329	0.144698	1.00738e+09	-3.14177e+07	-0.0311876	14952.8	-4676.78	-0.31277
Tmax_min	week	1	13	5000	2.23663	2.69197	2.46587	2.46451	10855	998670468	1.0869	2.4643	2.24000 to 2.69000	0.455345	1.43329	0.119987	1.00738e+09	-8.70737e+06	-0.0086436	14952.8	-4097.78	-0.274048
Tmax_min	week	1	14	5000	2.69207	3.13298	2.91291	2.91022	11057	1016720820	1.0875	2.91253	2.69000 to 3.13000	0.440911	1.43329	0.119572	1.00738e+09	9.34298e+06	0.00927456	14952.8	-3895.78	-0.260539
Tmax_min	week	1	15	5000	3.13309	3.59	3.35735	3.35481	11778	1019547833	1.1552	3.36155	3.13000 to 3.59000	0.456907	1.43329	0.0773347	1.00738e+09	1.217e+07	0.0120809	14952.8	-3174.78	-0.212321
Tmax_min	week	1	16	5000	3.59	4.04826	3.82083	3.81875	12222	1017648896	1.201	3.81913	3.59000 to 4.05000	0.458264	1.43329	0.0539592	1.00738e+09	1.02711e+07	0.0101958	14952.8	-2730.78	-0.182627
Tmax_min	week	1	17	5000	4.04837	4.52864	4.29142	4.29469	11866	1017079918	1.1667	4.2885	4.05000 to 4.53000	0.480275	1.43329	0.0710709	1.00738e+09	9.70208e+06	0.00963103	14952.8	-3086.78	-0.206435
Tmax_min	week	1	18	5000	4.52885	4.97348	4.75073	4.74957	11995	1025618497	1.1695	4.75116	4.53000 to 4.97000	0.444629	1.43329	0.0695858	1.00738e+09	1.82407e+07	0.0181071	14952.8	-2957.78	-0.197808
Tmax_min	week	1	19	5000	4.97365	5.45541	5.21502	5.21482	11531	1014112824	1.1371	5.21453	4.97000 to 5.46000	0.481763	1.43329	0.0877293	1.00738e+09	6.73499e+06	0.00668566	14952.8	-3421.78	-0.228839
Tmax_min	week	1	20	5000	5.45543	5.91307	5.68725	5.68903	12161	1026953544	1.1842	5.68425	5.46000 to 5.91000	0.457641	1.43329	0.0620465	1.00738e+09	1.95757e+07	0.0194323	14952.8	-2791.78	-0.186707
Tmax_min	week	1	21	5000	5.91313	6.36438	6.13858	6.14183	11859	980847830	1.2091	6.13876	5.91000 to 6.36000	0.451245	1.43329	0.0502617	1.00738e+09	-2.653e+07	-0.0263357	14952.8	-3093.78	-0.206904
Tmax_min	week	1	22	5000	6.36465	6.81867	6.5918	6.59369	11493	989344822	1.1617	6.59166	6.36000 to 6.82000	0.454015	1.43329	0.0737618	1.00738e+09	-1.8033e+07	-0.0179009	14952.8	-3459.78	-0.231381
Tmax_min	week	1	23	5000	6.81903	7.26013	7.04072	7.04057	12293	1016363417	1.2095	7.03958	6.82000 to 7.26000	0.441105	1.43329	0.0500825	1.00738e+09	8.98558e+06	0.00891977	14952.8	-2659.78	-0.177879
Tmax_min	week	1	24	5000	7.26027	7.72974	7.49277	7.49351	11878	1016188900	1.1689	7.49501	7.26000 to 7.73000	0.469467	1.43329	0.0699027	1.00738e+09	8.81106e+06	0.00874653	14952.8	-3074.78	-0.205633
Tmax_min	week	1	25	5000	7.72982	8.18174	7.95813	7.95983	12671	1047128003	1.2101	7.95578	7.73000 to 8.18000	0.451916	1.43329	0.0498143	1.00738e+09	3.97502e+07	0.039459	14952.8	-2281.78	-0.152599
Tmax_min	week	1	26	5000	8.18181	8.62176	8.40223	8.40073	12917	1047565606	1.233	8.40179	8.18000 to 8.62000	0.439946	1.43329	0.0401166	1.00738e+09	4.01878e+07	0.0398934	14952.8	-2035.78	-0.136148
Tmax_min	week	1	27	5000	8.62186	9.07251	8.84653	8.84534	13404	1021115598	1.3127	8.84718	8.62000 to 9.07000	0.45064	1.43329	0.0145423	1.00738e+09	1.37378e+07	0.0136371	14952.8	-1548.78	-0.103578
Tmax_min	week	1	28	5000	9.07272	9.52009	9.29865	9.30024	13429	1028114145	1.3062	9.2964	9.07000 to 9.52000	0.447369	1.43329	0.0161522	1.00738e+09	2.07363e+07	0.0205844	14952.8	-1523.78	-0.101906
Tmax_min	week	1	29	5000	9.5201	9.95988	9.74027	9.74117	13164	1024378790	1.2851	9.73999	9.52000 to 9.96000	0.439779	1.43329	0.0219606	1.00738e+09	1.7001e+07	0.0168764	14952.8	-1788.78	-0.119629
Tmax_min	week	1	30	5000	9.95989	10.4163	10.1865	10.1883	13483	1008280427	1.3372	10.1881	9.96000 to 10.42000	0.456408	1.43329	0.00923353	1.00738e+09	902591	0.000895981	14952.8	-1469.78	-0.098295
Tmax_min	week	1	31	5000	10.4165	10.8896	10.655	10.6548	13117	1004754218	1.3055	10.6531	10.42000 to 10.89000	0.473091	1.43329	0.0163306	1.00738e+09	-2.62362e+06	-0.0026044	14952.8	-1835.78	-0.122772
Tmax_min	week	1	32	5000	10.8897	11.3391	11.1113	11.1063	13466	999558014	1.3472	11.1144	10.89000 to 11.34000	0.449427	1.43329	0.0074117	1.00738e+09	-7.81982e+06	-0.00776255	14952.8	-1486.78	-0.0994319
Tmax_min	week	1	33	5000	11.3391	11.7749	11.5571	11.5596	14106	1015693427	1.3888	11.557	11.34000 to 11.77000	0.435785	1.43329	0.00197947	1.00738e+09	8.31559e+06	0.00825469	14952.8	-846.785	-0.0566306
Tmax_min	week	1	34	5000	11.7749	12.211	11.9934	11.9926	14296	1019766834	1.4019	11.993	11.77000 to 12.21000	0.436016	1.43329	0.000985411	1.00738e+09	1.2389e+07	0.0122983	14952.8	-656.785	-0.0439239
Tmax_min	week	1	35	5000	12.211	12.6424	12.4243	12.4217	14288	986758854	1.448	12.4267	12.21000 to 12.64000	0.431431	1.43329	0.000216347	1.00738e+09	-2.0619e+07	-0.020468	14952.8	-664.785	-0.0444589
Tmax_min	week	1	36	5000	12.6426	13.0759	12.8602	12.8602	14656	992371773	1.4769	12.8592	12.64000 to 13.08000	0.433327	1.43329	0.00190172	1.00738e+09	-1.50061e+07	-0.0148962	14952.8	-296.785	-0.0198481
Tmax_min	week	1	37	5000	13.0759	13.4836	13.2807	13.2771	15484	1014058271	1.5269	13.2798	13.08000 to 13.48000	0.407688	1.43329	0.0087626	1.00738e+09	6.68044e+06	0.00663151	14952.8	531.215	0.0355262
Tmax_min	week	1	38	5000	13.4838	13.8917	13.6879	13.6852	15670	1010472282	1.5508	13.6877	13.48000 to 13.89000	0.407863	1.43329	0.0138083	1.00738e+09	3.09445e+06	0.00307178	14952.8	717.215	0.0479653
Tmax_min	week	1	39	5000	13.8917	14.2896	14.0929	14.0942	16352	1005551221	1.6262	14.0906	13.89000 to 14.29000	0.397922	1.43329	0.0372138	1.00738e+09	-1.82661e+06	-0.00181324	14952.8	1399.22	0.0935756
Tmax_min	week	1	40	5000	14.2897	14.6859	14.4891	14.4919	16939	1005416754	1.6848	14.4878	14.29000 to 14.69000	0.396239	1.43329	0.0632566	1.00738e+09	-1.96108e+06	-0.00194672	14952.8	1986.22	0.132832
Tmax_min	week	1	41	5000	14.686	15.0542	14.8681	14.8664	17418	999342736	1.7429	14.8701	14.69000 to 15.05000	0.368204	1.43329	0.0958576	1.00738e+09	-8.0351e+06	-0.00797625	14952.8	2465.22	0.164867
Tmax_min	week	1	42	5000	15.0543	15.4138	15.234	15.2347	17725	1020674601	1.7366	15.2341	15.05000 to 15.41000	0.359466	1.43329	0.0919962	1.00738e+09	1.32968e+07	0.0131994	14952.8	2772.22	0.185398
Tmax_min	week	1	43	5000	15.4139	15.7511	15.5864	15.586	18127	1017007186	1.7824	15.5825	15.41000 to 15.75000	0.33728	1.43329	0.121877	1.00738e+09	9.62935e+06	0.00955883	14952.8	3174.22	0.212283
Tmax_min	week	1	44	5000	15.7513	16.0915	15.9187	15.9193	18593	1008298416	1.844	15.9214	15.75000 to 16.09000	0.340294	1.43329	0.168682	1.00738e+09	920580	0.000913838	14952.8	3640.22	0.243447
Tmax_min	week	1	45	5000	16.0916	16.4371	16.2653	16.267	19217	1036931234	1.8533	16.2643	16.09000 to 16.44000	0.345523	1.43329	0.176407	1.00738e+09	2.95534e+07	0.029337	14952.8	4264.22	0.285179
Tmax_min	week	1	46	5000	16.4371	16.781	16.6099	16.6097	20307	1026129639	1.979	16.609	16.44000 to 16.78000	0.343851	1.43329	0.297798	1.00738e+09	1.87518e+07	0.0186145	14952.8	5354.22	0.358075
Tmax_min	week	1	47	5000	16.781	17.1293	16.9551	16.9563	19573	1005607524	1.9464	16.9551	16.78000 to 17.13000	0.348354	1.43329	0.263281	1.00738e+09	-1.77031e+06	-0.00175735	14952.8	4620.22	0.308987
Tmax_min	week	1	48	5000	17.1293	17.4722	17.2995	17.3007	20567	1021506678	2.0134	17.3008	17.13000 to 17.47000	0.342906	1.43329	0.336526	1.00738e+09	1.41288e+07	0.0140254	14952.8	5614.22	0.375463
Tmax_min	week	1	49	5000	17.4723	17.8323	17.6528	17.6531	21690	1041724614	2.0821	17.6523	17.47000 to 17.83000	0.36002	1.43329	0.420953	1.00738e+09	3.43468e+07	0.0340952	14952.8	6737.22	0.450566
Tmax_min	week	1	50	5000	17.8323	18.2034	18.0146	18.0114	21974	1064397475	2.0645	18.0179	17.83000 to 18.2000	0.371062	1.43329	0.398424	1.00738e+09	5.70196e+07	0.056602	14952.8	7021.22	0.469559
Tmax_min	week	1	51	5000	18.2035	18.5919	18.3994	18.3991	22039	1070693793	2.0584	18.3977	18.2000 to 18.59000	0.388437	1.43329	0.390761	1.00738e+09	6.3316e+07	0.0628522	14952.8	7086.22	0.473906
Tmax_min	week	1	52	5000	18.5922	19.0014	18.7956	18.7942	22261	1058841429	2.1024	18.7968	18.59000 to 19.000	0.409197	1.43329	0.447707	1.00738e+09	5.14636e+07	0.0510867	14952.8	7308.22	0.488753
Tmax_min	week	1	53	5000	19.0014	19.4356	19.2152	19.2158	21912	1040038817	2.1068	19.2185	19.000 to 19.44000	0.434158	1.43329	0.453614	1.00738e+09	3.2661e+07	0.0324218	14952.8	6959.22	0.465413
Tmax_min	week	1	54	5000	19.4356	19.9337	19.6769	19.6762	22829	1046230996	2.182	19.6846	19.44000 to 19.93000	0.498068	1.43329	0.560565	1.00738e+09	3.88532e+07	0.0385686	14952.8	7876.22	0.526739
Tmax_min	week	1	55	5000	19.9339	20.5194	20.2221	20.2208	22791	1058050447	2.1541	20.2267	19.93000 to 20.52000	0.585472	1.43329	0.519565	1.00738e+09	5.06726e+07	0.0503015	14952.8	7838.22	0.524198
Tmax_min	week	1	56	5000	20.5194	21.1856	20.8421	20.8386	22319	1014810130	2.1993	20.8525	20.52000 to 21.19000	0.666148	1.43329	0.586769	1.00738e+09	7.43229e+06	0.00737786	14952.8	7366.22	0.492632
Tmax_min	week	1	57	5000	21.1856	22.0213	21.5883	21.5839	21331	1005353711	2.1217	21.6034	21.19000 to 22.02000	0.83569	1.43329	0.473907	1.00738e+09	-2.02412e+06	-0.0020093	14952.8	6378.22	0.426557
Tmax_min	week	1	58	5000	22.0213	23.0386	22.504	22.4849	21658	1037701290	2.0871	22.53	22.02000 to 23.04000	1.0173	1.43329	0.427466	1.00738e+09	3.03235e+07	0.0301014	14952.8	6705.22	0.448426
Tmax_min	week	1	59	5000	23.0387	24.4923	23.709	23.6733	21125	1025010922	2.061	23.7655	23.04000 to 24.49000	1.45357	1.43329	0.394018	1.00738e+09	1.76331e+07	0.0175039	14952.8	6172.22	0.41278
Tmax_min	week	1	60	5000	24.4926	27.4413	25.6769	25.5202	19291	1015473330	1.8997	25.967	24.49000 to 27.44000	2.94875	1.43329	0.217537	1.00738e+09	8.09549e+06	0.0080362	14952.8	4338.22	0.290128
Tmax_min	week	1	61	1490	27.4415	36.1859	29.3034	28.695	5958	304289478	1.958	31.8137	27.44000 to 36.19000	8.7444	1.43329	0.275319	3.00199e+08	4.09088e+06	0.0136273	4455.93	1502.07	0.337095
Tmax_min	week	1	61	301490	-15.69	36.1859	10.3146	10.6548	901623	60742868740	Min: 0.956	61		Min: 0.337	1.43329	10.5995	6.07429e+10	8.9407e-07	Min: -12.08 %	901623	-9.45874e-11	Min: -41.59 %
			[max]	[sum]	[min]	[max]	[avg]	[median]	[sum]	[sum]	Max: 2.199	[# of classes]	[mm]	Max: 10.332		[sum]			Max: 6.29 %			Max: 52.67 %
aspect	temptype	lagtype	ClassNo	n	aspectMIN	aspectMAX	aspectAVG	aspectMEDIAN	sumCases	sumPop	incidence	class center	unit	class width	expected inc.	sqared deviance inc.	control sum	control sum	control range	control sum	control sum	control range
																0.9516	= R² (coefficient of determination) for sigmoid regression, while extreme classes omitted
Weekly maximum of daily mean temperature
temperature limit every day's mean has undercut
Lagtype = 1
from database												EXCEL calculation
aspect	temptype	Lagtype	classNo	classN	aspect_min	aspect_max	aspect_avg	aspect_median	sum_cases	sum_pop	incidence	class center	legend	class width	expected incidence	squared deviance inc.	expected pop	pop diff. abs.	pop diff. per cent	expected cases	case diff. abs.	case diff. per cent
Tmean_max	week	1	1	5000	-12.9143	-2.0875	-3.91699	-3.52362	8710	867685153	1.0038	-7.50092	-12.91000 to -2.09000	10.8268	1.43329	0.184463	1.00738e+09	-1.39693e+08	-0.13867	14952.8	-6242.78	-0.4175
Tmean_max	week	1	2	5000	-2.08637	-0.287835	-1.08817	-1.04552	9307	950606388	0.9791	-1.1871	-2.09000 to -.29000	1.79853	1.43329	0.20629	1.00738e+09	-5.67714e+07	-0.0563557	14952.8	-5645.78	-0.377574
Tmean_max	week	1	3	5000	-0.287431	0.702871	0.2435	0.262455	8748	938972299	0.9317	0.20772	-.29000 to .7000	0.990301	1.43329	0.251594	1.00738e+09	-6.84055e+07	-0.0679045	14952.8	-6204.78	-0.414958
Tmean_max	week	1	4	5000	0.703063	1.48769	1.10399	1.10462	8756	929880840	0.9416	1.09538	.7000 to 1.49000	0.784626	1.43329	0.24176	1.00738e+09	-7.7497e+07	-0.0769294	14952.8	-6196.78	-0.414423
Tmean_max	week	1	5	5000	1.48772	2.19931	1.84975	1.85251	8649	916807751	0.9434	1.84352	1.49000 to 2.2000	0.711582	1.43329	0.239993	1.00738e+09	-9.05701e+07	-0.0899068	14952.8	-6303.78	-0.421579
Tmean_max	week	1	6	5000	2.19944	2.82954	2.52097	2.52358	9278	946982970	0.9797	2.51449	2.2000 to 2.83000	0.630098	1.43329	0.205745	1.00738e+09	-6.03949e+07	-0.0599525	14952.8	-5674.78	-0.379514
Tmean_max	week	1	7	5000	2.82968	3.39608	3.11652	3.11612	9532	946688123	1.0069	3.11288	2.83000 to 3.4000	0.566393	1.43329	0.18181	1.00738e+09	-6.06897e+07	-0.0602452	14952.8	-5420.78	-0.362527
Tmean_max	week	1	8	5000	3.39627	3.95064	3.67148	3.6735	9692	972349387	0.9968	3.67345	3.4000 to 3.95000	0.554373	1.43329	0.190525	1.00738e+09	-3.50284e+07	-0.0347719	14952.8	-5260.78	-0.351826
Tmean_max	week	1	9	5000	3.9507	4.45771	4.20781	4.21142	10336	962016945	1.0744	4.2042	3.95000 to 4.46000	0.50702	1.43329	0.128803	1.00738e+09	-4.53609e+07	-0.0450287	14952.8	-4616.78	-0.308758
Tmean_max	week	1	10	5000	4.45781	4.95502	4.706	4.70823	10484	969911384	1.0809	4.70642	4.46000 to 4.96000	0.497216	1.43329	0.12418	1.00738e+09	-3.74665e+07	-0.0371921	14952.8	-4468.78	-0.29886
Tmean_max	week	1	11	5000	4.95525	5.4212	5.18897	5.19181	10707	984797535	1.0872	5.18822	4.96000 to 5.42000	0.465942	1.43329	0.119779	1.00738e+09	-2.25803e+07	-0.0224149	14952.8	-4245.78	-0.283946
Tmean_max	week	1	12	5000	5.42134	5.87043	5.65112	5.65238	10875	986884766	1.102	5.64588	5.42000 to 5.87000	0.449089	1.43329	0.109754	1.00738e+09	-2.04931e+07	-0.020343	14952.8	-4077.78	-0.272711
Tmean_max	week	1	13	5000	5.87048	6.29484	6.08088	6.08092	10617	969886187	1.0947	6.08266	5.87000 to 6.29000	0.424364	1.43329	0.114644	1.00738e+09	-3.74916e+07	-0.0372171	14952.8	-4335.78	-0.289965
Tmean_max	week	1	14	5000	6.29497	6.69552	6.49928	6.50117	11114	1002316649	1.1088	6.49525	6.29000 to 6.7000	0.400551	1.43329	0.105295	1.00738e+09	-5.06119e+06	-0.00502412	14952.8	-3838.78	-0.256727
Tmean_max	week	1	15	5000	6.69553	7.06813	6.88366	6.88502	11071	1001599868	1.1053	6.88183	6.7000 to 7.07000	0.372607	1.43329	0.107578	1.00738e+09	-5.77797e+06	-0.00573565	14952.8	-3881.78	-0.259603
Tmean_max	week	1	16	5000	7.06824	7.4296	7.24678	7.245	11067	980199775	1.1291	7.24892	7.07000 to 7.43000	0.361361	1.43329	0.0925323	1.00738e+09	-2.71781e+07	-0.026979	14952.8	-3885.78	-0.25987
Tmean_max	week	1	17	5000	7.42982	7.77169	7.59862	7.59681	11925	1015025851	1.1748	7.60075	7.43000 to 7.77000	0.341872	1.43329	0.0668177	1.00738e+09	7.64802e+06	0.007592	14952.8	-3027.78	-0.20249
Tmean_max	week	1	18	5000	7.77174	8.11815	7.94393	7.94284	11941	1027024460	1.1627	7.94495	7.77000 to 8.12000	0.346419	1.43329	0.0732196	1.00738e+09	1.96466e+07	0.0195027	14952.8	-3011.78	-0.20142
Tmean_max	week	1	19	5000	8.11821	8.48708	8.30328	8.30431	11870	1014572253	1.17	8.30265	8.12000 to 8.49000	0.368872	1.43329	0.0693223	1.00738e+09	7.19442e+06	0.00714173	14952.8	-3082.78	-0.206168
Tmean_max	week	1	20	5000	8.48717	8.84705	8.66488	8.66293	12747	1038333437	1.2276	8.66711	8.49000 to 8.85000	0.35988	1.43329	0.0423089	1.00738e+09	3.09556e+07	0.0307289	14952.8	-2205.78	-0.147517
Tmean_max	week	1	21	5000	8.84711	9.19624	9.02054	9.02032	12094	1023031806	1.1822	9.02167	8.85000 to 9.2000	0.349138	1.43329	0.0630468	1.00738e+09	1.5654e+07	0.0155393	14952.8	-2858.78	-0.191187
Tmean_max	week	1	22	5000	9.19642	9.55164	9.37195	9.3705	12326	1057145783	1.166	9.37403	9.2000 to 9.55000	0.355216	1.43329	0.0714446	1.00738e+09	4.97679e+07	0.0494035	14952.8	-2626.78	-0.175672
Tmean_max	week	1	23	5000	9.55167	9.91792	9.73508	9.73521	11547	1016940193	1.1355	9.73479	9.55000 to 9.92000	0.366246	1.43329	0.0886796	1.00738e+09	9.56236e+06	0.00949232	14952.8	-3405.78	-0.227769
Tmean_max	week	1	24	5000	9.91794	10.3014	10.1095	10.1104	12436	1018151335	1.2214	10.1097	9.92000 to 10.3000	0.383498	1.43329	0.0448979	1.00738e+09	1.07735e+07	0.0106946	14952.8	-2516.78	-0.168315
Tmean_max	week	1	25	5000	10.3014	10.6951	10.4973	10.4969	12457	1029906682	1.2095	10.4983	10.3000 to 10.7000	0.393648	1.43329	0.0500825	1.00738e+09	2.25288e+07	0.0223638	14952.8	-2495.78	-0.166911
Tmean_max	week	1	26	5000	10.6951	11.11	10.8982	10.8958	12333	1015630863	1.2143	10.9026	10.7000 to 11.11000	0.414868	1.43329	0.0479572	1.00738e+09	8.25303e+06	0.00819258	14952.8	-2619.78	-0.175204
Tmean_max	week	1	27	5000	11.11	11.5426	11.3246	11.3214	12926	1050175699	1.2308	11.3263	11.11000 to 11.54000	0.432571	1.43329	0.0410027	1.00738e+09	4.27979e+07	0.0424844	14952.8	-2026.78	-0.135546
Tmean_max	week	1	28	5000	11.5427	11.9804	11.7605	11.7586	13298	1045564544	1.2718	11.7616	11.54000 to 11.98000	0.437753	1.43329	0.0260794	1.00738e+09	3.81867e+07	0.037907	14952.8	-1654.78	-0.110667
Tmean_max	week	1	29	5000	11.9806	12.4291	12.2077	12.2097	12734	1000891600	1.2723	12.2049	11.98000 to 12.43000	0.448532	1.43329	0.0259182	1.00738e+09	-6.48624e+06	-0.00643873	14952.8	-2218.78	-0.148386
Tmean_max	week	1	30	5000	12.4292	12.8485	12.642	12.642	13121	986221388	1.3304	12.6388	12.43000 to 12.85000	0.419281	1.43329	0.0105866	1.00738e+09	-2.11564e+07	-0.0210015	14952.8	-1831.78	-0.122505
Tmean_max	week	1	31	5000	12.8489	13.2411	13.0483	13.0477	13333	986234452	1.3519	13.045	12.85000 to 13.24000	0.3922	1.43329	0.00662454	1.00738e+09	-2.11434e+07	-0.0209885	14952.8	-1619.78	-0.108327
Tmean_max	week	1	32	5000	13.2412	13.625	13.4335	13.4336	13863	999155045	1.3875	13.4331	13.24000 to 13.62000	0.383761	1.43329	0.00209684	1.00738e+09	-8.22279e+06	-0.00816257	14952.8	-1089.78	-0.0728817
Tmean_max	week	1	33	5000	13.625	13.989	13.8082	13.809	14211	1010455164	1.4064	13.807	13.63000 to 13.99000	0.363979	1.43329	0.00072314	1.00738e+09	3.07733e+06	0.00305479	14952.8	-741.785	-0.0496085
Tmean_max	week	1	34	5000	13.9891	14.36	14.1727	14.17	14747	1016405833	1.4509	14.1745	13.99000 to 14.36000	0.370937	1.43329	0.000310068	1.00738e+09	9.028e+06	0.00896188	14952.8	-205.785	-0.0137623
Tmean_max	week	1	35	5000	14.36	14.7287	14.5441	14.5453	15465	1044351044	1.4808	14.5444	14.36000 to 14.73000	0.368698	1.43329	0.00225708	1.00738e+09	3.69732e+07	0.0367024	14952.8	512.215	0.0342555
Tmean_max	week	1	36	5000	14.7288	15.0928	14.9121	14.9144	15399	1036136468	1.4862	14.9108	14.73000 to 15.09000	0.364012	1.43329	0.00279934	1.00738e+09	2.87586e+07	0.028548	14952.8	446.215	0.0298416
Tmean_max	week	1	37	5000	15.0928	15.4504	15.2725	15.2716	15660	1014902540	1.543	15.2716	15.09000 to 15.45000	0.357599	1.43329	0.012036	1.00738e+09	7.5247e+06	0.00746959	14952.8	707.215	0.0472966
Tmean_max	week	1	38	5000	15.4504	15.8017	15.625	15.6253	15957	1009069314	1.5814	15.626	15.45000 to 15.8000	0.351227	1.43329	0.0219362	1.00738e+09	1.69148e+06	0.00167909	14952.8	1004.22	0.0671591
Tmean_max	week	1	39	5000	15.8017	16.1615	15.9807	15.9794	16894	1041677731	1.6218	15.9816	15.8000 to 16.16000	0.359783	1.43329	0.0355355	1.00738e+09	3.42999e+07	0.0340487	14952.8	1941.22	0.129823
Tmean_max	week	1	40	5000	16.1615	16.5173	16.3383	16.3385	15930	980982775	1.6239	16.3394	16.16000 to 16.52000	0.355777	1.43329	0.0363317	1.00738e+09	-2.63951e+07	-0.0262017	14952.8	977.215	0.0653534
Tmean_max	week	1	41	5000	16.5173	16.8767	16.6992	16.7005	17174	1022869785	1.679	16.697	16.52000 to 16.88000	0.359324	1.43329	0.0603728	1.00738e+09	1.54919e+07	0.0153785	14952.8	2221.22	0.148549
Tmean_max	week	1	42	5000	16.8767	17.2376	17.0536	17.052	18204	1037210326	1.7551	17.0571	16.88000 to 17.24000	0.360823	1.43329	0.103561	1.00738e+09	2.98325e+07	0.029614	14952.8	3251.22	0.217432
Tmean_max	week	1	43	5000	17.2376	17.5878	17.4148	17.4163	18292	1019945172	1.7934	17.4127	17.24000 to 17.59000	0.350255	1.43329	0.129678	1.00738e+09	1.25673e+07	0.0124753	14952.8	3339.22	0.223317
Tmean_max	week	1	44	5000	17.5879	17.9359	17.7613	17.7618	19489	1057360564	1.8432	17.7619	17.59000 to 17.94000	0.34799	1.43329	0.168025	1.00738e+09	4.99827e+07	0.0496167	14952.8	4536.22	0.303369
Tmean_max	week	1	45	5000	17.936	18.2746	18.1086	18.109	19434	1008142536	1.9277	18.1053	17.94000 to 18.27000	0.33859	1.43329	0.24444	1.00738e+09	764700	0.0007591	14952.8	4481.22	0.299691
Tmean_max	week	1	46	5000	18.2746	18.6084	18.4398	18.4405	19635	1011416262	1.9413	18.4415	18.27000 to 18.61000	0.33386	1.43329	0.258073	1.00738e+09	4.03843e+06	0.00400885	14952.8	4682.22	0.313133
Tmean_max	week	1	47	5000	18.6087	18.9412	18.7713	18.7683	19432	1013847655	1.9167	18.7749	18.61000 to 18.94000	0.332514	1.43329	0.233684	1.00738e+09	6.46982e+06	0.00642244	14952.8	4479.22	0.299557
Tmean_max	week	1	48	5000	18.9412	19.2883	19.1165	19.1166	19938	1019596108	1.9555	19.1147	18.94000 to 19.29000	0.34704	1.43329	0.272702	1.00738e+09	1.22183e+07	0.0121288	14952.8	4985.22	0.333397
Tmean_max	week	1	49	5000	19.2886	19.6352	19.4632	19.4649	19484	1008241829	1.9325	19.4619	19.29000 to 19.64000	0.346583	1.43329	0.249209	1.00738e+09	863993	0.000857666	14952.8	4531.22	0.303035
Tmean_max	week	1	50	5000	19.6353	19.9872	19.8087	19.8074	19834	1008379744	1.9669	19.8112	19.64000 to 19.99000	0.351897	1.43329	0.284738	1.00738e+09	1.00191e+06	0.00099457	14952.8	4881.22	0.326442
Tmean_max	week	1	51	5000	19.9872	20.3479	20.1654	20.1639	21028	1029337957	2.0429	20.1675	19.99000 to 20.35000	0.360705	1.43329	0.371623	1.00738e+09	2.19601e+07	0.0217993	14952.8	6075.22	0.406293
Tmean_max	week	1	52	5000	20.348	20.7296	20.5377	20.539	20979	1019163276	2.0585	20.5388	20.35000 to 20.73000	0.381565	1.43329	0.390886	1.00738e+09	1.17854e+07	0.0116991	14952.8	6026.22	0.403016
Tmean_max	week	1	53	5000	20.7296	21.139	20.9332	20.9344	21304	1015767352	2.0973	20.9343	20.73000 to 21.14000	0.4094	1.43329	0.440908	1.00738e+09	8.38952e+06	0.00832807	14952.8	6351.22	0.424751
Tmean_max	week	1	54	5000	21.1391	21.58	21.3557	21.3554	21764	1031767580	2.1094	21.3595	21.14000 to 21.58000	0.440945	1.43329	0.457123	1.00738e+09	2.43897e+07	0.0242111	14952.8	6811.22	0.455515
Tmean_max	week	1	55	5000	21.5802	22.0624	21.8153	21.812	22379	1039022690	2.1539	21.8213	21.58000 to 22.06000	0.482191	1.43329	0.519277	1.00738e+09	3.16449e+07	0.0314131	14952.8	7426.22	0.496644
Tmean_max	week	1	56	5000	22.0625	22.5798	22.3115	22.311	22324	1041953414	2.1425	22.3211	22.06000 to 22.58000	0.517315	1.43329	0.502977	1.00738e+09	3.45756e+07	0.0343224	14952.8	7371.22	0.492966
Tmean_max	week	1	57	5000	22.5799	23.2459	22.9023	22.896	22640	1042565458	2.1716	22.9129	22.58000 to 23.25000	0.666081	1.43329	0.5451	1.00738e+09	3.51876e+07	0.0349299	14952.8	7687.22	0.514099
Tmean_max	week	1	58	5000	23.2461	24.0519	23.6253	23.6171	21351	1021260952	2.0907	23.649	23.25000 to 24.05000	0.805751	1.43329	0.432186	1.00738e+09	1.38831e+07	0.0137814	14952.8	6398.22	0.427895
Tmean_max	week	1	59	5000	24.0519	25.113	24.5677	24.5638	22087	1031967153	2.1403	24.5825	24.05000 to 25.11000	1.06108	1.43329	0.499861	1.00738e+09	2.45893e+07	0.0244092	14952.8	7134.22	0.477116
Tmean_max	week	1	60	5000	25.1133	26.9764	25.8978	25.8312	22954	1095705603	2.0949	26.0448	25.11000 to 26.98000	1.86305	1.43329	0.437726	1.00738e+09	8.83278e+07	0.0876809	14952.8	8001.22	0.535099
Tmean_max	week	1	61	1490	26.9777	30.1877	27.8226	27.6909	7740	361775044	2.1395	28.5827	26.98000 to 30.19000	3.21008	1.43329	0.498731	3.00199e+08	6.15764e+07	0.205119	4455.93	3284.07	0.737011
Tmean_max	week	1	61	301490	-12.9143	30.1877	12.7172	13.0477	901623	60742868740	Min: 0.932	61		Min: 0.333	1.43329	10.5476	6.07429e+10	8.9407e-07	Min: -13.87 %	901623	-9.64064e-11	Min: -42.16 %
			[max]	[sum]	[min]	[max]	[avg]	[median]	[sum]	[sum]	Max: 2.172	[# of classes]	[mm]	Max: 10.827		[sum]			Max: 20.51 %			Max: 73.7 %
aspect	temptype	lagtype	ClassNo	n	aspectMIN	aspectMAX	aspectAVG	aspectMEDIAN	sumCases	sumPop	incidence	class center	unit	class width	expected inc.	sqared deviance inc.	control sum	control sum	control range	control sum	control sum	control range
																0.9725	= R² (coefficient of determination) for sigmoid regression, while extreme classes omitted
Weekly average of daily mean temperature
week mean temperature
Lagtype = 1
from database												EXCEL calculation
aspect	temptype	Lagtype	classNo	classN	aspect_min	aspect_max	aspect_avg	aspect_median	sum_cases	sum_pop	incidence	class center	legend	class width	expected incidence	squared deviance inc.	expected pop	pop diff. abs.	pop diff. per cent	expected cases	case diff. abs.	case diff. per cent
Tmean_avg	week	1	1	5000	-14.6483	-5.00049	-7.06567	-6.57867	9040	887641286	1.0184	-9.82439	-14.65000 to -5.000	9.64781	1.43329	0.172135	1.00738e+09	-1.19737e+08	-0.11886	14952.8	-5912.78	-0.39543
Tmean_avg	week	1	2	5000	-5.00015	-3.2501	-4.0393	-4.00074	8934	915693721	0.9757	-4.12513	-5.000 to -3.25000	1.75005	1.43329	0.20939	1.00738e+09	-9.16841e+07	-0.0910126	14952.8	-6018.78	-0.402519
Tmean_avg	week	1	3	5000	-3.25009	-2.12831	-2.65754	-2.63018	8665	908719741	0.9535	-2.6892	-3.25000 to -2.13000	1.12178	1.43329	0.2302	1.00738e+09	-9.86581e+07	-0.0979355	14952.8	-6287.78	-0.420509
Tmean_avg	week	1	4	5000	-2.12813	-1.33227	-1.70448	-1.69062	8612	915795072	0.9404	-1.7302	-2.13000 to -1.33000	0.795858	1.43329	0.242942	1.00738e+09	-9.15828e+07	-0.090912	14952.8	-6340.78	-0.424054
Tmean_avg	week	1	5	5000	-1.33218	-0.708277	-1.01453	-1.00647	8933	954740005	0.9356	-1.02023	-1.33000 to -.71000	0.623899	1.43329	0.247697	1.00738e+09	-5.26378e+07	-0.0522523	14952.8	-6019.78	-0.402586
Tmean_avg	week	1	6	5000	-0.707933	-0.121968	-0.415291	-0.412924	9387	978115125	0.9597	-0.41495	-.71000 to -.12000	0.585965	1.43329	0.224289	1.00738e+09	-2.92627e+07	-0.0290484	14952.8	-5565.78	-0.372224
Tmean_avg	week	1	7	5000	-0.12194	0.418533	0.1528	0.15556	9202	949161659	0.9695	0.148296	-.12000 to .42000	0.540472	1.43329	0.215102	1.00738e+09	-5.82162e+07	-0.0577898	14952.8	-5750.78	-0.384596
Tmean_avg	week	1	8	5000	0.418645	0.926722	0.673049	0.674894	9151	956758239	0.9565	0.672684	.42000 to .93000	0.508077	1.43329	0.22733	1.00738e+09	-5.06196e+07	-0.0502489	14952.8	-5801.78	-0.388007
Tmean_avg	week	1	9	5000	0.926822	1.41653	1.17548	1.17714	9641	955758435	1.0087	1.17168	.93000 to 1.42000	0.489711	1.43329	0.180278	1.00738e+09	-5.16194e+07	-0.0512414	14952.8	-5311.78	-0.355237
Tmean_avg	week	1	10	5000	1.41661	1.85759	1.64181	1.64664	10221	985333617	1.0373	1.6371	1.42000 to 1.86000	0.440978	1.43329	0.156809	1.00738e+09	-2.20442e+07	-0.0218828	14952.8	-4731.78	-0.316448
Tmean_avg	week	1	11	5000	1.8576	2.28658	2.07431	2.07576	10353	972291782	1.0648	2.07209	1.86000 to 2.29000	0.42898	1.43329	0.135786	1.00738e+09	-3.50861e+07	-0.0348291	14952.8	-4599.78	-0.307621
Tmean_avg	week	1	12	5000	2.28665	2.72143	2.50286	2.50166	11001	1000923786	1.0991	2.50404	2.29000 to 2.72000	0.43478	1.43329	0.111684	1.00738e+09	-6.45405e+06	-0.00640678	14952.8	-3951.78	-0.264284
Tmean_avg	week	1	13	5000	2.72148	3.1313	2.9288	2.93006	10959	1011458154	1.0835	2.92639	2.72000 to 3.13000	0.40982	1.43329	0.122354	1.00738e+09	4.08032e+06	0.00405043	14952.8	-3993.78	-0.267093
Tmean_avg	week	1	14	5000	3.13137	3.51638	3.32593	3.32473	11064	1003909023	1.1021	3.32388	3.13000 to 3.52000	0.385007	1.43329	0.109688	1.00738e+09	-3.46881e+06	-0.00344341	14952.8	-3888.78	-0.260071
Tmean_avg	week	1	15	5000	3.51641	3.90252	3.7111	3.71461	11600	1015805160	1.142	3.70946	3.52000 to 3.9000	0.386104	1.43329	0.0848506	1.00738e+09	8.42732e+06	0.0083656	14952.8	-3352.78	-0.224225
Tmean_avg	week	1	16	5000	3.90261	4.27979	4.09255	4.09542	11044	995950531	1.1089	4.0912	3.9000 to 4.28000	0.37718	1.43329	0.10523	1.00738e+09	-1.14273e+07	-0.0113436	14952.8	-3908.78	-0.261408
Tmean_avg	week	1	17	5000	4.2799	4.65143	4.46317	4.46244	11449	998203052	1.147	4.46566	4.28000 to 4.65000	0.371528	1.43329	0.0819627	1.00738e+09	-9.17478e+06	-0.00910759	14952.8	-3503.78	-0.234323
Tmean_avg	week	1	18	5000	4.65145	5.02022	4.83683	4.83763	10975	971328619	1.1299	4.83583	4.65000 to 5.02000	0.368766	1.43329	0.0920463	1.00738e+09	-3.60492e+07	-0.0357852	14952.8	-3977.78	-0.266023
Tmean_avg	week	1	19	5000	5.02041	5.35147	5.18891	5.18991	11062	990692945	1.1166	5.18594	5.02000 to 5.35000	0.331055	1.43329	0.100293	1.00738e+09	-1.66849e+07	-0.0165627	14952.8	-3890.78	-0.260205
Tmean_avg	week	1	20	5000	5.35151	5.70602	5.5265	5.52592	11931	1027433969	1.1612	5.52877	5.35000 to 5.71000	0.354514	1.43329	0.0740337	1.00738e+09	2.00561e+07	0.0199092	14952.8	-3021.78	-0.202088
Tmean_avg	week	1	21	5000	5.70613	6.08616	5.89318	5.8916	12380	1058764228	1.1693	5.89614	5.71000 to 6.09000	0.380036	1.43329	0.0696914	1.00738e+09	5.13864e+07	0.05101	14952.8	-2572.78	-0.172061
Tmean_avg	week	1	22	5000	6.08634	6.46496	6.27717	6.28156	12109	1023464348	1.1831	6.27565	6.09000 to 6.46000	0.378621	1.43329	0.0625957	1.00738e+09	1.60865e+07	0.0159687	14952.8	-2843.78	-0.190184
Tmean_avg	week	1	23	5000	6.465	6.8444	6.65772	6.66107	12253	1025428009	1.1949	6.6547	6.46000 to 6.84000	0.379397	1.43329	0.0568304	1.00738e+09	1.80502e+07	0.017918	14952.8	-2699.78	-0.180554
Tmean_avg	week	1	24	5000	6.84448	7.22881	7.03734	7.03901	12994	1057558735	1.2287	7.03665	6.84000 to 7.23000	0.384327	1.43329	0.0418576	1.00738e+09	5.01809e+07	0.0498134	14952.8	-1958.78	-0.130998
Tmean_avg	week	1	25	5000	7.2289	7.61459	7.41718	7.41422	12461	1008671576	1.2354	7.42175	7.23000 to 7.61000	0.385688	1.43329	0.0391609	1.00738e+09	1.29374e+06	0.00128427	14952.8	-2491.78	-0.166644
Tmean_avg	week	1	26	5000	7.61461	8.01208	7.81256	7.81333	12869	1017490361	1.2648	7.81334	7.61000 to 8.01000	0.397465	1.43329	0.0283893	1.00738e+09	1.01125e+07	0.0100385	14952.8	-2083.78	-0.139358
Tmean_avg	week	1	27	5000	8.01209	8.41645	8.21268	8.21057	13279	1037723834	1.2796	8.21427	8.01000 to 8.42000	0.404362	1.43329	0.023621	1.00738e+09	3.0346e+07	0.0301238	14952.8	-1673.78	-0.111938
Tmean_avg	week	1	28	5000	8.41655	8.8468	8.62988	8.62709	13562	1046529863	1.2959	8.63167	8.42000 to 8.85000	0.430254	1.43329	0.0188764	1.00738e+09	3.9152e+07	0.0388653	14952.8	-1390.78	-0.0930117
Tmean_avg	week	1	29	5000	8.8468	9.30228	9.07042	9.06927	13863	1045100857	1.3265	9.07454	8.85000 to 9.3000	0.45548	1.43329	0.0114044	1.00738e+09	3.7723e+07	0.0374467	14952.8	-1089.78	-0.0728817
Tmean_avg	week	1	30	5000	9.3023	9.74448	9.52569	9.5258	13727	1026051063	1.3378	9.52339	9.3000 to 9.74000	0.442185	1.43329	0.00911858	1.00738e+09	1.86732e+07	0.0185365	14952.8	-1225.78	-0.081977
Tmean_avg	week	1	31	5000	9.7445	10.1947	9.96937	9.96807	13054	1010921159	1.2913	9.9696	9.74000 to 10.19000	0.450205	1.43329	0.0201615	1.00738e+09	3.54332e+06	0.00351737	14952.8	-1898.78	-0.126985
Tmean_avg	week	1	32	5000	10.1947	10.6547	10.4252	10.4238	13424	1002041942	1.3397	10.4247	10.19000 to 10.65000	0.459983	1.43329	0.00875932	1.00738e+09	-5.33589e+06	-0.00529681	14952.8	-1528.78	-0.102241
Tmean_avg	week	1	33	5000	10.6548	11.0772	10.872	10.8757	13437	991935977	1.3546	10.866	10.65000 to 11.08000	0.422419	1.43329	0.00619231	1.00738e+09	-1.54419e+07	-0.0153288	14952.8	-1515.78	-0.101371
Tmean_avg	week	1	34	5000	11.0774	11.4564	11.2694	11.2692	14281	1024404777	1.3941	11.2669	11.08000 to 11.46000	0.378951	1.43329	0.00153595	1.00738e+09	1.70269e+07	0.0169022	14952.8	-671.785	-0.0449271
Tmean_avg	week	1	35	5000	11.4565	11.821	11.6381	11.6377	14091	980363253	1.4373	11.6388	11.46000 to 11.82000	0.36443	1.43329	1.607e-05	1.00738e+09	-2.70146e+07	-0.0268167	14952.8	-861.785	-0.0576337
Tmean_avg	week	1	36	5000	11.821	12.1812	12.0027	12.0024	14837	1010081825	1.4689	12.0011	11.82000 to 12.18000	0.360191	1.43329	0.00126798	1.00738e+09	2.70399e+06	0.00268419	14952.8	-115.785	-0.00774334
Tmean_avg	week	1	37	5000	12.1813	12.5269	12.3547	12.3542	15194	1011059847	1.5028	12.3541	12.18000 to 12.53000	0.345582	1.43329	0.00483147	1.00738e+09	3.68201e+06	0.00365504	14952.8	241.215	0.0161318
Tmean_avg	week	1	38	5000	12.527	12.8643	12.6972	12.6998	16068	1025565544	1.5667	12.6956	12.53000 to 12.86000	0.337317	1.43329	0.0177979	1.00738e+09	1.81877e+07	0.0180545	14952.8	1115.22	0.0745825
Tmean_avg	week	1	39	5000	12.8644	13.2047	13.0347	13.0336	15590	1015098198	1.5358	13.0345	12.86000 to 13.2000	0.340258	1.43329	0.010508	1.00738e+09	7.72036e+06	0.00766382	14952.8	637.215	0.0426152
Tmean_avg	week	1	40	5000	13.2047	13.544	13.3761	13.3765	16239	1010980704	1.6063	13.3743	13.2000 to 13.54000	0.339357	1.43329	0.029932	1.00738e+09	3.60287e+06	0.00357648	14952.8	1286.22	0.0860185
Tmean_avg	week	1	41	5000	13.544	13.8779	13.7085	13.706	16196	988876085	1.6378	13.711	13.54000 to 13.88000	0.333894	1.43329	0.0418238	1.00738e+09	-1.85018e+07	-0.0183662	14952.8	1243.22	0.0831427
Tmean_avg	week	1	42	5000	13.8781	14.2239	14.0504	14.0529	17300	1030458732	1.6789	14.051	13.88000 to 14.22000	0.345808	1.43329	0.0603237	1.00738e+09	2.30809e+07	0.0229119	14952.8	2347.22	0.156975
Tmean_avg	week	1	43	5000	14.224	14.5624	14.3948	14.395	18148	1028265397	1.7649	14.3932	14.22000 to 14.56000	0.338312	1.43329	0.109964	1.00738e+09	2.08876e+07	0.0207346	14952.8	3195.22	0.213687
Tmean_avg	week	1	44	5000	14.5627	14.8866	14.7247	14.7262	18812	1003097542	1.8754	14.7247	14.56000 to 14.89000	0.323908	1.43329	0.19546	1.00738e+09	-4.28029e+06	-0.00424895	14952.8	3859.22	0.258093
Tmean_avg	week	1	45	5000	14.8867	15.2242	15.0545	15.0557	19053	1005182459	1.8955	15.0554	14.89000 to 15.22000	0.337517	1.43329	0.213637	1.00738e+09	-2.19538e+06	-0.0021793	14952.8	4100.22	0.274211
Tmean_avg	week	1	46	5000	15.2242	15.5583	15.3924	15.3927	19345	1011735353	1.9121	15.3912	15.22000 to 15.56000	0.334144	1.43329	0.229258	1.00738e+09	4.35752e+06	0.0043256	14952.8	4392.22	0.293739
Tmean_avg	week	1	47	5000	15.5585	15.877	15.7185	15.7178	20031	1004718961	1.9937	15.7177	15.56000 to 15.88000	0.318517	1.43329	0.314058	1.00738e+09	-2.65887e+06	-0.0026394	14952.8	5078.22	0.339617
Tmean_avg	week	1	48	5000	15.8771	16.1918	16.0322	16.0311	20761	1029532516	2.0165	16.0345	15.88000 to 16.19000	0.314686	1.43329	0.340132	1.00738e+09	2.21547e+07	0.0219924	14952.8	5808.22	0.388437
Tmean_avg	week	1	49	5000	16.1919	16.5032	16.3486	16.3481	20786	1031984900	2.0142	16.3475	16.19000 to 16.5000	0.311322	1.43329	0.337455	1.00738e+09	2.46071e+07	0.0244268	14952.8	5833.22	0.390109
Tmean_avg	week	1	50	5000	16.5032	16.8386	16.6689	16.6697	21255	1022332062	2.0791	16.6709	16.5000 to 16.84000	0.335372	1.43329	0.417069	1.00738e+09	1.49542e+07	0.0148447	14952.8	6302.22	0.421474
Tmean_avg	week	1	51	5000	16.8386	17.1878	17.0107	17.0103	21877	1021852504	2.1409	17.0132	16.84000 to 17.19000	0.349208	1.43329	0.50071	1.00738e+09	1.44747e+07	0.0143687	14952.8	6924.22	0.463072
Tmean_avg	week	1	52	5000	17.1879	17.5484	17.3674	17.3668	22685	1063259914	2.1335	17.3681	17.19000 to 17.55000	0.36044	1.43329	0.490292	1.00738e+09	5.58821e+07	0.0554728	14952.8	7732.22	0.517109
Tmean_avg	week	1	53	5000	17.5484	17.9399	17.7429	17.7427	23448	1056329982	2.2198	17.7442	17.55000 to 17.94000	0.391509	1.43329	0.618596	1.00738e+09	4.89521e+07	0.0485936	14952.8	8495.22	0.568136
Tmean_avg	week	1	54	5000	17.94	18.3704	18.1529	18.154	23218	1035212029	2.2428	18.1552	17.94000 to 18.37000	0.430441	1.43329	0.655304	1.00738e+09	2.78342e+07	0.0276303	14952.8	8265.22	0.552754
Tmean_avg	week	1	55	5000	18.3705	18.8195	18.5916	18.5886	22974	1055435418	2.1767	18.595	18.37000 to 18.82000	0.449058	1.43329	0.552657	1.00738e+09	4.80576e+07	0.0477056	14952.8	8021.22	0.536436
Tmean_avg	week	1	56	5000	18.8196	19.3339	19.0718	19.0703	22591	1023120847	2.208	19.0768	18.82000 to 19.33000	0.514316	1.43329	0.600174	1.00738e+09	1.5743e+07	0.0156277	14952.8	7638.22	0.510822
Tmean_avg	week	1	57	5000	19.3341	19.9157	19.6158	19.6093	22249	1026861102	2.1667	19.6249	19.33000 to 19.92000	0.581646	1.43329	0.537888	1.00738e+09	1.94833e+07	0.0193406	14952.8	7296.22	0.48795
Tmean_avg	week	1	58	5000	19.9157	20.6597	20.2792	20.2691	21900	1028389955	2.1295	20.2877	19.92000 to 20.66000	0.74395	1.43329	0.484707	1.00738e+09	2.10121e+07	0.0208582	14952.8	6947.22	0.46461
Tmean_avg	week	1	59	5000	20.6599	21.5672	21.0872	21.0712	20917	1014251393	2.0623	21.1135	20.66000 to 21.57000	0.907314	1.43329	0.395652	1.00738e+09	6.87356e+06	0.00682322	14952.8	5964.22	0.39887
Tmean_avg	week	1	60	5000	21.5674	23.322	22.2901	22.23	22686	1097256974	2.0675	22.4447	21.57000 to 23.32000	1.75465	1.43329	0.402221	1.00738e+09	8.98791e+07	0.0892209	14952.8	7733.22	0.517176
Tmean_avg	week	1	61	1490	23.3221	28.9414	24.4451	24.1427	6455	339764594	1.8998	26.1317	23.32000 to 28.94000	5.61936	1.43329	0.21763	3.00199e+08	3.9566e+07	0.131799	4455.93	1999.07	0.448631
Tmean_avg	week	1	61	301490	-14.6483	28.9414	9.62818	9.96807	901623	60742868740	Min: 0.936	61		Min: 0.311	1.43329	11.3017	6.07429e+10	8.9407e-07	Min: -11.89 %	901623	-9.45874e-11	Min: -42.41 %
			[max]	[sum]	[min]	[max]	[avg]	[median]	[sum]	[sum]	Max: 2.243	[# of classes]	[mm]	Max: 9.648		[sum]			Max: 13.18 %			Max: 56.81 %
aspect	temptype	lagtype	ClassNo	n	aspectMIN	aspectMAX	aspectAVG	aspectMEDIAN	sumCases	sumPop	incidence	class center	unit	class width	expected inc.	sqared deviance inc.	control sum	control sum	control range	control sum	control sum	control range
																0.9543	= R² (coefficient of determination) for sigmoid regression, while extreme classes omitted
Weekly minimum of daily mean temperature
temperature limit every day's mean has exceeded
Lagtype = 1
from database												EXCEL calculation
aspect	temptype	Lagtype	classNo	classN	aspect_min	aspect_max	aspect_avg	aspect_median	sum_cases	sum_pop	incidence	class center	legend	class width	expected incidence	squared deviance inc.	expected pop	pop diff. abs.	pop diff. per cent	expected cases	case diff. abs.	case diff. per cent
Tmean_min	week	1	1	5000	-18.8149	-8.85668	-11.4017	-10.8934	8907	900476702	0.9891	-13.8358	-18.81000 to -8.86000	9.9582	1.43329	0.197306	1.00738e+09	-1.06901e+08	-0.106118	14952.8	-6045.78	-0.404325
Tmean_min	week	1	2	5000	-8.85647	-6.96391	-7.79078	-7.7253	8197	861958963	0.951	-7.91019	-8.86000 to -6.96000	1.89257	1.43329	0.232605	1.00738e+09	-1.45419e+08	-0.144354	14952.8	-6755.78	-0.451808
Tmean_min	week	1	3	5000	-6.96374	-5.82724	-6.36005	-6.33867	8378	889918825	0.9414	-6.39549	-6.96000 to -5.83000	1.1365	1.43329	0.241957	1.00738e+09	-1.17459e+08	-0.116599	14952.8	-6574.78	-0.439703
Tmean_min	week	1	4	5000	-5.82696	-4.8949	-5.35326	-5.34882	9526	967778915	0.9843	-5.36093	-5.83000 to -4.89000	0.93206	1.43329	0.201593	1.00738e+09	-3.95989e+07	-0.0393089	14952.8	-5426.78	-0.362928
Tmean_min	week	1	5	5000	-4.89475	-4.07786	-4.48028	-4.47559	9417	964827900	0.976	-4.4863	-4.89000 to -4.08000	0.816894	1.43329	0.209115	1.00738e+09	-4.25499e+07	-0.0422383	14952.8	-5535.78	-0.370218
Tmean_min	week	1	6	5000	-4.07751	-3.37135	-3.71966	-3.71726	9276	960757351	0.9655	-3.72443	-4.08000 to -3.37000	0.706167	1.43329	0.218829	1.00738e+09	-4.66205e+07	-0.046279	14952.8	-5676.78	-0.379647
Tmean_min	week	1	7	5000	-3.37131	-2.73634	-3.04941	-3.04973	10088	1010540704	0.9983	-3.05382	-3.37000 to -2.74000	0.634967	1.43329	0.189217	1.00738e+09	3.16287e+06	0.0031397	14952.8	-4864.78	-0.325343
Tmean_min	week	1	8	5000	-2.73591	-2.15708	-2.44071	-2.44065	9927	992173758	1.0005	-2.44649	-2.74000 to -2.16000	0.578828	1.43329	0.187308	1.00738e+09	-1.52041e+07	-0.0150927	14952.8	-5025.78	-0.33611
Tmean_min	week	1	9	5000	-2.15694	-1.64607	-1.90076	-1.9004	9398	948432200	0.9909	-1.9015	-2.16000 to -1.65000	0.510878	1.43329	0.19571	1.00738e+09	-5.89456e+07	-0.0585139	14952.8	-5554.78	-0.371488
Tmean_min	week	1	10	5000	-1.64602	-1.17208	-1.40222	-1.40001	9953	968652077	1.0275	-1.40905	-1.65000 to -1.17000	0.473934	1.43329	0.164667	1.00738e+09	-3.87258e+07	-0.0384421	14952.8	-4999.78	-0.334371
Tmean_min	week	1	11	5000	-1.17176	-0.743158	-0.953921	-0.952901	10112	983852771	1.0278	-0.957457	-1.17000 to -.74000	0.428599	1.43329	0.164423	1.00738e+09	-2.35251e+07	-0.0233528	14952.8	-4840.78	-0.323738
Tmean_min	week	1	12	5000	-0.743018	-0.349796	-0.544143	-0.542657	10291	976310517	1.0541	-0.546407	-.74000 to -.35000	0.393223	1.43329	0.143786	1.00738e+09	-3.10673e+07	-0.0308398	14952.8	-4661.78	-0.311767
Tmean_min	week	1	13	5000	-0.349762	0.0335873	-0.157786	-0.157052	10763	989893463	1.0873	-0.158087	-.35000 to .03000	0.383349	1.43329	0.11971	1.00738e+09	-1.74844e+07	-0.0173563	14952.8	-4189.78	-0.280201
Tmean_min	week	1	14	5000	0.0337791	0.402779	0.218286	0.219266	11294	1022055119	1.105	0.218279	.03000 to .4000	0.369	1.43329	0.107775	1.00738e+09	1.46773e+07	0.0145698	14952.8	-3658.78	-0.244689
Tmean_min	week	1	15	5000	0.403064	0.772121	0.590775	0.593018	10996	1002903412	1.0964	0.587593	.4000 to .77000	0.369057	1.43329	0.113496	1.00738e+09	-4.47442e+06	-0.00444165	14952.8	-3956.78	-0.264619
Tmean_min	week	1	16	5000	0.772254	1.14169	0.955701	0.953703	11140	1026272015	1.0855	0.956974	.77000 to 1.14000	0.369439	1.43329	0.120959	1.00738e+09	1.88942e+07	0.0187558	14952.8	-3812.78	-0.254988
Tmean_min	week	1	17	5000	1.14177	1.53338	1.33869	1.33776	11314	1014023841	1.1158	1.33758	1.14000 to 1.53000	0.391605	1.43329	0.100801	1.00738e+09	6.64601e+06	0.00659733	14952.8	-3638.78	-0.243352
Tmean_min	week	1	18	5000	1.53341	1.95475	1.74253	1.74462	11141	1006262574	1.1072	1.74408	1.53000 to 1.95000	0.421341	1.43329	0.106336	1.00738e+09	-1.11526e+06	-0.00110709	14952.8	-3811.78	-0.254921
Tmean_min	week	1	19	5000	1.95484	2.36618	2.16307	2.16147	11090	981989221	1.1293	2.16051	1.95000 to 2.37000	0.411341	1.43329	0.0924107	1.00738e+09	-2.53886e+07	-0.0252027	14952.8	-3862.78	-0.258332
Tmean_min	week	1	20	5000	2.3662	2.77789	2.57163	2.57075	11697	997416993	1.1727	2.57204	2.37000 to 2.78000	0.411691	1.43329	0.0679078	1.00738e+09	-9.96084e+06	-0.00988789	14952.8	-3255.78	-0.217738
Tmean_min	week	1	21	5000	2.77791	3.18086	2.97979	2.97658	11572	986111765	1.1735	2.97938	2.78000 to 3.18000	0.402949	1.43329	0.0674915	1.00738e+09	-2.12661e+07	-0.0211103	14952.8	-3380.78	-0.226097
Tmean_min	week	1	22	5000	3.18089	3.59369	3.38888	3.38792	12259	1010847854	1.2127	3.38729	3.18000 to 3.59000	0.4128	1.43329	0.0486605	1.00738e+09	3.47002e+06	0.0034446	14952.8	-2693.78	-0.180153
Tmean_min	week	1	23	5000	3.59376	3.99136	3.79112	3.79037	12436	1036480298	1.1998	3.79256	3.59000 to 3.99000	0.397602	1.43329	0.0545182	1.00738e+09	2.91025e+07	0.0288893	14952.8	-2516.78	-0.168315
Tmean_min	week	1	24	5000	3.99139	4.39167	4.19116	4.19199	12419	1023004322	1.214	4.19153	3.99000 to 4.39000	0.400281	1.43329	0.0480887	1.00738e+09	1.56265e+07	0.015512	14952.8	-2533.78	-0.169452
Tmean_min	week	1	25	5000	4.39188	4.77207	4.58599	4.58943	12624	1007308452	1.2532	4.58197	4.39000 to 4.77000	0.380194	1.43329	0.0324329	1.00738e+09	-69383.7	-6.88756e-05	14952.8	-2328.78	-0.155743
Tmean_min	week	1	26	5000	4.77207	5.17234	4.97051	4.97	13067	1040346928	1.256	4.97221	4.77000 to 5.17000	0.400264	1.43329	0.0314322	1.00738e+09	3.29691e+07	0.0327276	14952.8	-1885.78	-0.126116
Tmean_min	week	1	27	5000	5.17235	5.56988	5.37213	5.37216	13307	1039342327	1.2803	5.37112	5.17000 to 5.57000	0.397534	1.43329	0.0234063	1.00738e+09	3.19645e+07	0.0317304	14952.8	-1645.78	-0.110065
Tmean_min	week	1	28	5000	5.56989	5.98043	5.7721	5.76977	13037	1026432991	1.2701	5.77516	5.57000 to 5.98000	0.41054	1.43329	0.0266314	1.00738e+09	1.90552e+07	0.0189156	14952.8	-1915.78	-0.128122
Tmean_min	week	1	29	5000	5.98048	6.3782	6.18133	6.18287	13038	1035398938	1.2592	6.17934	5.98000 to 6.38000	0.39772	1.43329	0.0303078	1.00738e+09	2.80211e+07	0.0278159	14952.8	-1914.78	-0.128055
Tmean_min	week	1	30	5000	6.37823	6.77777	6.57465	6.57217	13244	1014532968	1.3054	6.578	6.38000 to 6.78000	0.399537	1.43329	0.0163562	1.00738e+09	7.15513e+06	0.00710273	14952.8	-1708.78	-0.114279
Tmean_min	week	1	31	5000	6.77796	7.20466	6.98779	6.98522	13690	1032529257	1.3259	6.99131	6.78000 to 7.2000	0.426695	1.43329	0.0115329	1.00738e+09	2.51514e+07	0.0249672	14952.8	-1262.78	-0.0844515
Tmean_min	week	1	32	5000	7.20467	7.62473	7.41376	7.41336	13207	989989773	1.3341	7.4147	7.2000 to 7.62000	0.420058	1.43329	0.0098389	1.00738e+09	-1.73881e+07	-0.0172607	14952.8	-1745.78	-0.116753
Tmean_min	week	1	33	5000	7.62474	8.03311	7.82875	7.83156	13951	1024583677	1.3616	7.82893	7.62000 to 8.03000	0.40837	1.43329	0.00513964	1.00738e+09	1.72058e+07	0.0170798	14952.8	-1001.78	-0.0669965
Tmean_min	week	1	34	5000	8.03352	8.43156	8.23236	8.23211	14553	1014607492	1.4343	8.23254	8.03000 to 8.43000	0.398033	1.43329	1.01757e-06	1.00738e+09	7.22966e+06	0.00717671	14952.8	-399.785	-0.0267365
Tmean_min	week	1	35	5000	8.43159	8.82883	8.62958	8.62945	14351	992832780	1.4455	8.63021	8.43000 to 8.83000	0.397239	1.43329	0.000149053	1.00738e+09	-1.45451e+07	-0.0144385	14952.8	-601.785	-0.0402456
Tmean_min	week	1	36	5000	8.82901	9.21298	9.02295	9.02319	14359	994703058	1.4435	9.021	8.83000 to 9.21000	0.383967	1.43329	0.000104219	1.00738e+09	-1.26748e+07	-0.012582	14952.8	-593.785	-0.0397106
Tmean_min	week	1	37	5000	9.21326	9.58056	9.39974	9.40278	15078	1009012494	1.4943	9.39691	9.21000 to 9.58000	0.367303	1.43329	0.00372207	1.00738e+09	1.63466e+06	0.00162269	14952.8	125.215	0.00837406
Tmean_min	week	1	38	5000	9.58058	9.94	9.75778	9.75526	15233	1005540594	1.5149	9.76029	9.58000 to 9.94000	0.359423	1.43329	0.00665999	1.00738e+09	-1.83724e+06	-0.00182379	14952.8	280.215	0.01874
Tmean_min	week	1	39	5000	9.94	10.3006	10.1206	10.1213	15563	1001121289	1.5546	10.1203	9.94000 to 10.3000	0.360623	1.43329	0.0147158	1.00738e+09	-6.25655e+06	-0.00621073	14952.8	610.215	0.0408095
Tmean_min	week	1	40	5000	10.3007	10.6811	10.4911	10.4917	16512	1021957040	1.6157	10.4909	10.3000 to 10.68000	0.380485	1.43329	0.033273	1.00738e+09	1.45792e+07	0.0144724	14952.8	1559.22	0.104276
Tmean_min	week	1	41	5000	10.6814	11.0412	10.8597	10.8586	16965	1024446120	1.656	10.8613	10.68000 to 11.04000	0.35979	1.43329	0.0495992	1.00738e+09	1.70683e+07	0.0169433	14952.8	2012.22	0.134571
Tmean_min	week	1	42	5000	11.0412	11.3967	11.2193	11.2188	16589	988135945	1.6788	11.219	11.04000 to 11.4000	0.355518	1.43329	0.0602745	1.00738e+09	-1.92419e+07	-0.019101	14952.8	1636.22	0.109425
Tmean_min	week	1	43	5000	11.3968	11.7405	11.5698	11.5702	17472	997417000	1.7517	11.5687	11.4000 to 11.74000	0.343642	1.43329	0.101384	1.00738e+09	-9.96084e+06	-0.00988788	14952.8	2519.22	0.168478
Tmean_min	week	1	44	5000	11.7405	12.0851	11.9149	11.9165	18489	1015461671	1.8207	11.9128	11.74000 to 12.09000	0.344585	1.43329	0.150086	1.00738e+09	8.08384e+06	0.00802463	14952.8	3536.22	0.236492
Tmean_min	week	1	45	5000	12.0853	12.4174	12.2498	12.2495	18744	990688746	1.892	12.2514	12.09000 to 12.42000	0.332094	1.43329	0.210414	1.00738e+09	-1.66891e+07	-0.0165669	14952.8	3791.22	0.253546
Tmean_min	week	1	46	5000	12.4174	12.7445	12.5845	12.5869	20154	1013841651	1.9879	12.581	12.42000 to 12.74000	0.327091	1.43329	0.307591	1.00738e+09	6.46382e+06	0.00641648	14952.8	5201.22	0.347843
Tmean_min	week	1	47	5000	12.7446	13.0749	12.9093	12.91	21431	1037858625	2.0649	12.9097	12.74000 to 13.07000	0.330355	1.43329	0.39893	1.00738e+09	3.04808e+07	0.0302576	14952.8	6478.22	0.433245
Tmean_min	week	1	48	5000	13.0749	13.4003	13.2382	13.2386	21177	1040409888	2.0354	13.2376	13.07000 to 13.4000	0.325368	1.43329	0.362535	1.00738e+09	3.30321e+07	0.0327901	14952.8	6224.22	0.416258
Tmean_min	week	1	49	5000	13.4003	13.72	13.5622	13.5629	22202	1054383639	2.1057	13.5602	13.4000 to 13.72000	0.319691	1.43329	0.452134	1.00738e+09	4.70058e+07	0.0466615	14952.8	7249.22	0.484807
Tmean_min	week	1	50	5000	13.72	14.0304	13.8749	13.8769	22246	1038888936	2.1413	13.8752	13.72000 to 14.03000	0.310404	1.43329	0.501276	1.00738e+09	3.15111e+07	0.0312803	14952.8	7293.22	0.48775
Tmean_min	week	1	51	5000	14.0304	14.3676	14.1973	14.1966	21978	1033384094	2.1268	14.199	14.03000 to 14.37000	0.337117	1.43329	0.480954	1.00738e+09	2.60063e+07	0.0258158	14952.8	7025.22	0.469827
Tmean_min	week	1	52	5000	14.3677	14.7169	14.542	14.541	22512	1050610114	2.1428	14.5423	14.37000 to 14.72000	0.349188	1.43329	0.503403	1.00738e+09	4.32323e+07	0.0429157	14952.8	7559.22	0.505539
Tmean_min	week	1	53	5000	14.7169	15.0903	14.9017	14.9006	22654	1061194339	2.1348	14.9036	14.72000 to 15.09000	0.373379	1.43329	0.492115	1.00738e+09	5.38165e+07	0.0534224	14952.8	7701.22	0.515036
Tmean_min	week	1	54	5000	15.0904	15.5125	15.2987	15.2973	22633	1044828722	2.1662	15.3014	15.09000 to 15.51000	0.422135	1.43329	0.537155	1.00738e+09	3.74509e+07	0.0371766	14952.8	7680.22	0.513631
Tmean_min	week	1	55	5000	15.5125	15.9902	15.7463	15.7432	23224	1047676250	2.2167	15.7514	15.51000 to 15.99000	0.477675	1.43329	0.613729	1.00738e+09	4.02984e+07	0.0400033	14952.8	8271.22	0.553156
Tmean_min	week	1	56	5000	15.9902	16.5067	16.2458	16.2415	22772	1033787819	2.2028	16.2485	15.99000 to 16.51000	0.51645	1.43329	0.592144	1.00738e+09	2.641e+07	0.0262166	14952.8	7819.22	0.522927
Tmean_min	week	1	57	5000	16.5068	17.099	16.7956	16.7926	22753	1041906867	2.1838	16.8029	16.51000 to 17.1000	0.592203	1.43329	0.563263	1.00738e+09	3.4529e+07	0.0342761	14952.8	7800.22	0.521656
Tmean_min	week	1	58	5000	17.0991	17.8692	17.4572	17.44	22079	1025556555	2.1529	17.4841	17.1000 to 17.87000	0.770138	1.43329	0.517837	1.00738e+09	1.81787e+07	0.0180456	14952.8	7126.22	0.476581
Tmean_min	week	1	59	5000	17.8693	18.9604	18.3749	18.362	21758	1040027298	2.0921	18.4148	17.87000 to 18.96000	1.0911	1.43329	0.434029	1.00738e+09	3.26495e+07	0.0324103	14952.8	6805.22	0.455114
Tmean_min	week	1	60	5000	18.9604	21.09	19.8276	19.7669	20988	1059876584	1.9802	20.0252	18.96000 to 21.09000	2.12957	1.43329	0.299109	1.00738e+09	5.24987e+07	0.0521143	14952.8	6035.22	0.403618
Tmean_min	week	1	61	1490	21.0906	28.2977	22.4232	21.9936	6398	329306259	1.9429	24.6942	21.09000 to 28.3000	7.20715	1.43329	0.259701	3.00199e+08	2.91077e+07	0.0969614	4455.93	1942.07	0.43584
Tmean_min	week	1	61	301490	-18.8149	28.2977	6.64772	6.98522	901623	60742868740	Min: 0.941	61		Min: 0.31	1.43329	11.528	6.07429e+10	8.9407e-07	Min: -14.44 %	901623	-9.45874e-11	Min: -45.18 %
			[max]	[sum]	[min]	[max]	[avg]	[median]	[sum]	[sum]	Max: 2.217	[# of classes]	[mm]	Max: 9.958		[sum]			Max: 9.7 %			Max: 55.32 %
aspect	temptype	lagtype	ClassNo	n	aspectMIN	aspectMAX	aspectAVG	aspectMEDIAN	sumCases	sumPop	incidence	class center	unit	class width	expected inc.	sqared deviance inc.	control sum	control sum	control range	control sum	control sum	control range
																0.9489	= R² (coefficient of determination) for sigmoid regression, while extreme classes omitted
Weekly maximum of daily minimum temperature
temperature, undershot by every single day of this week
Lagtype = 1
from database												EXCEL calculation
aspect	temptype	Lagtype	classNo	classN	aspect_min	aspect_max	aspect_avg	aspect_median	sum_cases	sum_pop	incidence	class center	legend	class width	expected incidence	squared deviance inc.	expected pop	pop diff. abs.	pop diff. per cent	expected cases	case diff. abs.	case diff. per cent
Tmin_max	week	1	1	5000	-17.0206	-4.4167	-6.75682	-6.1566	8617	878672562	0.9807	-10.7187	-17.02000 to -4.42000	12.6039	1.43329	0.204839	1.00738e+09	-1.28705e+08	-0.127763	14952.8	-6335.78	-0.423719
Tmin_max	week	1	2	5000	-4.4163	-2.43942	-3.32454	-3.27613	9175	947568830	0.9683	-3.42786	-4.42000 to -2.44000	1.97688	1.43329	0.216217	1.00738e+09	-5.9809e+07	-0.059371	14952.8	-5777.78	-0.386402
Tmin_max	week	1	3	5000	-2.43897	-1.35122	-1.85152	-1.83634	8609	910414024	0.9456	-1.89509	-2.44000 to -1.35000	1.08775	1.43329	0.237843	1.00738e+09	-9.69638e+07	-0.0962537	14952.8	-6343.78	-0.424254
Tmin_max	week	1	4	5000	-1.3512	-0.597268	-0.953572	-0.944282	8724	929223350	0.9388	-0.974234	-1.35000 to -.6000	0.753932	1.43329	0.244522	1.00738e+09	-7.81545e+07	-0.0775821	14952.8	-6228.78	-0.416564
Tmin_max	week	1	5	5000	-0.597235	-0.0422218	-0.305473	-0.297853	8850	934610484	0.9469	-0.319728	-.6000 to -.04000	0.555013	1.43329	0.236576	1.00738e+09	-7.27674e+07	-0.0722344	14952.8	-6102.78	-0.408137
Tmin_max	week	1	6	5000	-0.0421551	0.426599	0.193454	0.195306	8864	939537667	0.9434	0.192222	-.04000 to .43000	0.468754	1.43329	0.239993	1.00738e+09	-6.78402e+07	-0.0673433	14952.8	-6088.78	-0.407201
Tmin_max	week	1	7	5000	0.426662	0.894818	0.659821	0.660337	9079	941234147	0.9646	0.66074	.43000 to .89000	0.468156	1.43329	0.219671	1.00738e+09	-6.61437e+07	-0.0656593	14952.8	-5873.78	-0.392822
Tmin_max	week	1	8	5000	0.894829	1.35248	1.12525	1.12524	9284	943875326	0.9836	1.12366	.89000 to 1.35000	0.457655	1.43329	0.202222	1.00738e+09	-6.35025e+07	-0.0630374	14952.8	-5668.78	-0.379112
Tmin_max	week	1	9	5000	1.35253	1.77824	1.56521	1.56215	9413	937932651	1.0036	1.56538	1.35000 to 1.78000	0.42571	1.43329	0.184635	1.00738e+09	-6.94452e+07	-0.0689366	14952.8	-5539.78	-0.370485
Tmin_max	week	1	10	5000	1.77824	2.19939	1.98932	1.99089	9712	945717936	1.0269	1.98882	1.78000 to 2.2000	0.42115	1.43329	0.165154	1.00738e+09	-6.16599e+07	-0.0612083	14952.8	-5240.78	-0.350489
Tmin_max	week	1	11	5000	2.1994	2.60085	2.40024	2.40116	10291	941185380	1.0934	2.40012	2.2000 to 2.6000	0.401447	1.43329	0.115526	1.00738e+09	-6.61925e+07	-0.0657077	14952.8	-4661.78	-0.311767
Tmin_max	week	1	12	5000	2.60088	2.99707	2.80144	2.80125	10733	987786850	1.0866	2.79897	2.6000 to 3.000	0.396182	1.43329	0.120195	1.00738e+09	-1.9591e+07	-0.0194475	14952.8	-4219.78	-0.282207
Tmin_max	week	1	13	5000	2.99722	3.3716	3.19012	3.19128	10785	974667677	1.1065	3.18441	3.000 to 3.37000	0.374385	1.43329	0.106793	1.00738e+09	-3.27102e+07	-0.0324706	14952.8	-4167.78	-0.27873
Tmin_max	week	1	14	5000	3.37165	3.71187	3.5447	3.54624	11193	999933289	1.1194	3.54176	3.37000 to 3.71000	0.340225	1.43329	0.0985277	1.00738e+09	-7.44455e+06	-0.00739002	14952.8	-3759.78	-0.251444
Tmin_max	week	1	15	5000	3.71191	4.03694	3.87632	3.87679	10897	972346438	1.1207	3.87442	3.71000 to 4.04000	0.325024	1.43329	0.0977133	1.00738e+09	-3.50314e+07	-0.0347748	14952.8	-4055.78	-0.271239
Tmin_max	week	1	16	5000	4.03699	4.34179	4.19036	4.19012	10811	996224881	1.0852	4.18939	4.04000 to 4.34000	0.304795	1.43329	0.121168	1.00738e+09	-1.1153e+07	-0.0110713	14952.8	-4141.78	-0.276991
Tmin_max	week	1	17	5000	4.3418	4.65161	4.49733	4.49672	11126	987975807	1.1261	4.4967	4.34000 to 4.65000	0.309816	1.43329	0.0943665	1.00738e+09	-1.9402e+07	-0.0192599	14952.8	-3826.78	-0.255925
Tmin_max	week	1	18	5000	4.65173	4.95218	4.80253	4.80287	11464	1003422442	1.1425	4.80195	4.65000 to 4.95000	0.300451	1.43329	0.0845596	1.00738e+09	-3.95539e+06	-0.00392643	14952.8	-3488.78	-0.23332
Tmin_max	week	1	19	5000	4.95219	5.25255	5.10173	5.10138	11830	1042964410	1.1343	5.10237	4.95000 to 5.25000	0.300364	1.43329	0.0893958	1.00738e+09	3.55866e+07	0.0353259	14952.8	-3122.78	-0.208843
Tmin_max	week	1	20	5000	5.25255	5.54547	5.39915	5.39968	11647	1012352656	1.1505	5.39901	5.25000 to 5.55000	0.292912	1.43329	0.0799709	1.00738e+09	4.97482e+06	0.00493839	14952.8	-3305.78	-0.221082
Tmin_max	week	1	21	5000	5.5455	5.83634	5.69019	5.6916	11730	1017530578	1.1528	5.69092	5.55000 to 5.84000	0.290844	1.43329	0.0786753	1.00738e+09	1.01527e+07	0.0100784	14952.8	-3222.78	-0.215531
Tmin_max	week	1	22	5000	5.83646	6.1299	5.9842	5.98255	11867	1031031971	1.151	5.98318	5.84000 to 6.13000	0.293441	1.43329	0.0796884	1.00738e+09	2.36541e+07	0.0234809	14952.8	-3085.78	-0.206369
Tmin_max	week	1	23	5000	6.12992	6.43374	6.28022	6.28022	12377	1023252717	1.2096	6.28183	6.13000 to 6.43000	0.303819	1.43329	0.0500378	1.00738e+09	1.58749e+07	0.0157586	14952.8	-2575.78	-0.172261
Tmin_max	week	1	24	5000	6.43376	6.748	6.59057	6.59036	12256	1012533930	1.2104	6.59088	6.43000 to 6.75000	0.314247	1.43329	0.0496805	1.00738e+09	5.15609e+06	0.00511833	14952.8	-2696.78	-0.180353
Tmin_max	week	1	25	5000	6.74823	7.07026	6.90749	6.90471	12287	1023822794	1.2001	6.90925	6.75000 to 7.07000	0.322031	1.43329	0.0543782	1.00738e+09	1.6445e+07	0.0163245	14952.8	-2665.78	-0.17828
Tmin_max	week	1	26	5000	7.07027	7.39221	7.2312	7.23166	12537	1019387294	1.2299	7.23124	7.07000 to 7.39000	0.321943	1.43329	0.041368	1.00738e+09	1.20095e+07	0.0119215	14952.8	-2415.78	-0.161561
Tmin_max	week	1	27	5000	7.39221	7.71465	7.55244	7.55308	12408	1019859508	1.2166	7.55343	7.39000 to 7.71000	0.322441	1.43329	0.0469551	1.00738e+09	1.24817e+07	0.0123903	14952.8	-2544.78	-0.170188
Tmin_max	week	1	28	5000	7.71466	8.04523	7.88065	7.88213	12233	1014043108	1.2064	7.87994	7.71000 to 8.05000	0.330577	1.43329	0.0514796	1.00738e+09	6.66527e+06	0.00661646	14952.8	-2719.78	-0.181892
Tmin_max	week	1	29	5000	8.04527	8.37201	8.20853	8.20828	12583	1004844014	1.2522	8.20864	8.05000 to 8.37000	0.32674	1.43329	0.032794	1.00738e+09	-2.53382e+06	-0.00251526	14952.8	-2369.78	-0.158484
Tmin_max	week	1	30	5000	8.37203	8.7	8.53554	8.53446	13090	1020954343	1.2821	8.53601	8.37000 to 8.7000	0.327972	1.43329	0.0228588	1.00738e+09	1.35765e+07	0.0134771	14952.8	-1862.78	-0.124578
Tmin_max	week	1	31	5000	8.7	9.01047	8.85619	8.85543	13357	1006928201	1.3265	8.85524	8.7000 to 9.01000	0.31047	1.43329	0.0114044	1.00738e+09	-449635	-0.000446342	14952.8	-1595.78	-0.106722
Tmin_max	week	1	32	5000	9.0107	9.32177	9.16827	9.1688	13705	1021430281	1.3417	9.16624	9.01000 to 9.32000	0.311065	1.43329	0.00838896	1.00738e+09	1.40524e+07	0.0139495	14952.8	-1247.78	-0.0834483
Tmin_max	week	1	33	5000	9.32212	9.63179	9.47684	9.47708	14015	1019993548	1.374	9.47696	9.32000 to 9.63000	0.309669	1.43329	0.00351545	1.00738e+09	1.26157e+07	0.0125233	14952.8	-937.785	-0.0627164
Tmin_max	week	1	34	5000	9.6318	9.93565	9.78389	9.78531	13905	1004140550	1.3848	9.78373	9.63000 to 9.94000	0.303849	1.43329	0.0023514	1.00738e+09	-3.23729e+06	-0.00321358	14952.8	-1047.78	-0.0700729
Tmin_max	week	1	35	5000	9.93566	10.2358	10.0854	10.0855	14891	1024704089	1.4532	10.0857	9.94000 to 10.24000	0.300173	1.43329	0.000396358	1.00738e+09	1.73263e+07	0.0171994	14952.8	-61.7845	-0.00413197
Tmin_max	week	1	36	5000	10.2358	10.5405	10.3882	10.3885	15067	1013592513	1.4865	10.3882	10.24000 to 10.54000	0.304672	1.43329	0.00283117	1.00738e+09	6.21468e+06	0.00616916	14952.8	114.215	0.00763841
Tmin_max	week	1	37	5000	10.5407	10.8371	10.6905	10.6912	15626	1027788571	1.5204	10.6889	10.54000 to 10.84000	0.296426	1.43329	0.00758793	1.00738e+09	2.04107e+07	0.0202613	14952.8	673.215	0.0450228
Tmin_max	week	1	38	5000	10.8373	11.1299	10.9821	10.9826	15748	1015846219	1.5502	10.9836	10.84000 to 11.13000	0.292641	1.43329	0.0136677	1.00738e+09	8.46838e+06	0.00840636	14952.8	795.215	0.0531818
Tmin_max	week	1	39	5000	11.1299	11.4106	11.2706	11.2724	16463	1027227677	1.6027	11.2703	11.13000 to 11.41000	0.2807	1.43329	0.0286993	1.00738e+09	1.98498e+07	0.0197045	14952.8	1510.22	0.100999
Tmin_max	week	1	40	5000	11.4107	11.6911	11.5504	11.5499	17403	1046324088	1.6633	11.5509	11.41000 to 11.69000	0.280438	1.43329	0.052904	1.00738e+09	3.89463e+07	0.038661	14952.8	2450.22	0.163863
Tmin_max	week	1	41	5000	11.6911	11.965	11.8302	11.8305	17099	1009140761	1.6944	11.8281	11.69000 to 11.97000	0.273863	1.43329	0.0681778	1.00738e+09	1.76293e+06	0.00175001	14952.8	2146.22	0.143533
Tmin_max	week	1	42	5000	11.9651	12.2362	12.0978	12.0958	18095	1033070177	1.7516	12.1006	11.97000 to 12.24000	0.271111	1.43329	0.10132	1.00738e+09	2.56923e+07	0.0255042	14952.8	3142.22	0.210142
Tmin_max	week	1	43	5000	12.2362	12.5169	12.3744	12.3738	18213	1020017054	1.7856	12.3766	12.24000 to 12.52000	0.280758	1.43329	0.124121	1.00738e+09	1.26392e+07	0.0125467	14952.8	3260.22	0.218034
Tmin_max	week	1	44	5000	12.517	12.8	12.6577	12.6572	18427	1002808278	1.8375	12.6585	12.52000 to 12.8000	0.282978	1.43329	0.163385	1.00738e+09	-4.56956e+06	-0.00453609	14952.8	3474.22	0.232346
Tmin_max	week	1	45	5000	12.8	13.0774	12.9398	12.9397	18635	1008577724	1.8477	12.9387	12.8000 to 13.08000	0.27746	1.43329	0.171735	1.00738e+09	1.19989e+06	0.0011911	14952.8	3682.22	0.246256
Tmin_max	week	1	46	5000	13.0775	13.362	13.2192	13.2193	18823	996782305	1.8884	13.2197	13.08000 to 13.36000	0.284489	1.43329	0.207124	1.00738e+09	-1.05955e+07	-0.0105179	14952.8	3870.22	0.258829
Tmin_max	week	1	47	5000	13.362	13.6568	13.5071	13.5052	19888	1027569026	1.9354	13.5094	13.36000 to 13.66000	0.294801	1.43329	0.252113	1.00738e+09	2.01912e+07	0.0200433	14952.8	4935.22	0.330053
Tmin_max	week	1	48	5000	13.6568	13.9401	13.7965	13.7973	20580	1019846140	2.018	13.7985	13.66000 to 13.94000	0.283322	1.43329	0.341884	1.00738e+09	1.24683e+07	0.012377	14952.8	5627.22	0.376332
Tmin_max	week	1	49	5000	13.9402	14.237	14.0896	14.091	21422	1030422763	2.079	14.0886	13.94000 to 14.24000	0.296863	1.43329	0.41694	1.00738e+09	2.30449e+07	0.0228762	14952.8	6469.22	0.432643
Tmin_max	week	1	50	5000	14.2371	14.537	14.387	14.3866	20287	1000530356	2.0276	14.387	14.24000 to 14.54000	0.29995	1.43329	0.353203	1.00738e+09	-6.84748e+06	-0.00679733	14952.8	5334.22	0.356737
Tmin_max	week	1	51	5000	14.5371	14.8353	14.6867	14.6874	21541	1040632089	2.07	14.6862	14.54000 to 14.84000	0.298205	1.43329	0.405398	1.00738e+09	3.32543e+07	0.0330107	14952.8	6588.22	0.440601
Tmin_max	week	1	52	5000	14.8353	15.1412	14.9853	14.9845	21982	1029916197	2.1343	14.9882	14.84000 to 15.14000	0.305872	1.43329	0.491413	1.00738e+09	2.25384e+07	0.0223733	14952.8	7029.22	0.470094
Tmin_max	week	1	53	5000	15.1413	15.451	15.294	15.2937	20786	987214628	2.1055	15.2961	15.14000 to 15.45000	0.309691	1.43329	0.451865	1.00738e+09	-2.01632e+07	-0.0200155	14952.8	5833.22	0.390109
Tmin_max	week	1	54	5000	15.451	15.7699	15.6079	15.6073	21669	1021861670	2.1205	15.6104	15.45000 to 15.77000	0.318879	1.43329	0.472256	1.00738e+09	1.44838e+07	0.0143778	14952.8	6716.22	0.449162
Tmin_max	week	1	55	5000	15.77	16.1046	15.9355	15.9354	21943	1024410579	2.142	15.9373	15.77000 to 16.1000	0.334636	1.43329	0.502268	1.00738e+09	1.70327e+07	0.016908	14952.8	6990.22	0.467486
Tmin_max	week	1	56	5000	16.1047	16.4722	16.2879	16.2874	23089	1043223187	2.2132	16.2884	16.1000 to 16.47000	0.367523	1.43329	0.608258	1.00738e+09	3.58454e+07	0.0355828	14952.8	8136.22	0.544127
Tmin_max	week	1	57	5000	16.4723	16.8794	16.6718	16.6698	23470	1080217698	2.1727	16.6758	16.47000 to 16.88000	0.40708	1.43329	0.546725	1.00738e+09	7.28399e+07	0.0723064	14952.8	8517.22	0.569607
Tmin_max	week	1	58	5000	16.8794	17.3684	17.1117	17.1047	23910	1094838478	2.1839	17.1239	16.88000 to 17.37000	0.488979	1.43329	0.563413	1.00738e+09	8.74606e+07	0.0868201	14952.8	8957.22	0.599033
Tmin_max	week	1	59	5000	17.3684	18.0511	17.6853	17.676	23479	1097563750	2.1392	17.7097	17.37000 to 18.05000	0.682666	1.43329	0.498307	1.00738e+09	9.01859e+07	0.0895254	14952.8	8526.22	0.570209
Tmin_max	week	1	60	5000	18.0511	19.4796	18.6163	18.5481	25339	1162068728	2.1805	18.7654	18.05000 to 19.48000	1.42843	1.43329	0.558321	1.00738e+09	1.54691e+08	0.153558	14952.8	10386.2	0.694601
Tmin_max	week	1	61	1490	19.48	23.2102	20.2048	20.0061	8294	389274351	2.1306	21.3451	19.48000 to 23.21000	3.73019	1.43329	0.486239	3.00199e+08	8.90758e+07	0.296723	4455.93	3838.07	0.86134
Tmin_max	week	1	61	301490	-17.0206	23.2102	8.51221	8.85543	901623	60742868740	Min: 0.939	61		Min: 0.271	1.43329	11.584	6.07429e+10	8.9407e-07	Min: -12.78 %	901623	-9.64064e-11	Min: -42.43 %
			[max]	[sum]	[min]	[max]	[avg]	[median]	[sum]	[sum]	Max: 2.213	[# of classes]	[mm]	Max: 12.604		[sum]			Max: 29.67 %			Max: 86.13 %
aspect	temptype	lagtype	ClassNo	n	aspectMIN	aspectMAX	aspectAVG	aspectMEDIAN	sumCases	sumPop	incidence	class center	unit	class width	expected inc.	sqared deviance inc.	control sum	control sum	control range	control sum	control sum	control range
																0.9726	= R² (coefficient of determination) for sigmoid regression, while extreme classes omitted
Weekly average of daily minimum temperature
week lowest temperature, averaged
Lagtype = 1
from database												EXCEL calculation
aspect	temptype	Lagtype	classNo	classN	aspect_min	aspect_max	aspect_avg	aspect_median	sum_cases	sum_pop	incidence	class center	legend	class width	expected incidence	squared deviance inc.	expected pop	pop diff. abs.	pop diff. per cent	expected cases	case diff. abs.	case diff. per cent
Tmin_avg	week	1	1	5000	-19.4696	-8.54675	-10.9817	-10.328	8871	887371593	0.9997	-14.0082	-19.47000 to -8.55000	10.9229	1.43329	0.188001	1.00738e+09	-1.20006e+08	-0.119127	14952.8	-6081.78	-0.406733
Tmin_avg	week	1	2	5000	-8.54657	-6.39115	-7.32262	-7.23089	8827	905332393	0.975	-7.46886	-8.55000 to -6.39000	2.15542	1.43329	0.210031	1.00738e+09	-1.02045e+08	-0.101298	14952.8	-6125.78	-0.409675
Tmin_avg	week	1	3	5000	-6.39049	-5.17699	-5.74682	-5.72141	8530	911411956	0.9359	-5.78374	-6.39000 to -5.18000	1.2135	1.43329	0.247398	1.00738e+09	-9.59659e+07	-0.095263	14952.8	-6422.78	-0.429538
Tmin_avg	week	1	4	5000	-5.17691	-4.2438	-4.6938	-4.68412	8614	940411959	0.916	-4.71036	-5.18000 to -4.24000	0.933116	1.43329	0.26759	1.00738e+09	-6.69659e+07	-0.0664754	14952.8	-6338.78	-0.42392
Tmin_avg	week	1	5	5000	-4.24376	-3.49982	-3.85507	-3.85195	8825	937280672	0.9416	-3.87179	-4.24000 to -3.5000	0.743936	1.43329	0.24176	1.00738e+09	-7.00972e+07	-0.0695838	14952.8	-6127.78	-0.409809
Tmin_avg	week	1	6	5000	-3.49975	-2.91108	-3.19628	-3.18994	8810	946740525	0.9306	-3.20542	-3.5000 to -2.91000	0.588674	1.43329	0.252698	1.00738e+09	-6.06373e+07	-0.0601932	14952.8	-6142.78	-0.410812
Tmin_avg	week	1	7	5000	-2.91097	-2.35319	-2.63042	-2.63114	9469	984273469	0.962	-2.63208	-2.91000 to -2.35000	0.55778	1.43329	0.222115	1.00738e+09	-2.31044e+07	-0.0229352	14952.8	-5483.78	-0.36674
Tmin_avg	week	1	8	5000	-2.35316	-1.8511	-2.09927	-2.09674	9399	979121107	0.9599	-2.10213	-2.35000 to -1.85000	0.502053	1.43329	0.224099	1.00738e+09	-2.82567e+07	-0.0280498	14952.8	-5553.78	-0.371421
Tmin_avg	week	1	9	5000	-1.851	-1.40109	-1.62002	-1.616	9274	943209670	0.9832	-1.62605	-1.85000 to -1.4000	0.449908	1.43329	0.202582	1.00738e+09	-6.41682e+07	-0.0636982	14952.8	-5678.78	-0.379781
Tmin_avg	week	1	10	5000	-1.40088	-0.98338	-1.18816	-1.18628	9327	936220569	0.9962	-1.19213	-1.4000 to -.98000	0.417499	1.43329	0.191049	1.00738e+09	-7.11573e+07	-0.0706361	14952.8	-5625.78	-0.376237
Tmin_avg	week	1	11	5000	-0.983369	-0.601836	-0.791801	-0.792398	9875	952230344	1.037	-0.792602	-.98000 to -.6000	0.381533	1.43329	0.157047	1.00738e+09	-5.51475e+07	-0.0547436	14952.8	-5077.78	-0.339588
Tmin_avg	week	1	12	5000	-0.60183	-0.251429	-0.423766	-0.421477	10201	949747671	1.0741	-0.426629	-.6000 to -.25000	0.350402	1.43329	0.129018	1.00738e+09	-5.76302e+07	-0.0572081	14952.8	-4751.78	-0.317786
Tmin_avg	week	1	13	5000	-0.251374	0.0784562	-0.0874456	-0.0874529	10473	967639725	1.0823	-0.0864588	-.25000 to .08000	0.32983	1.43329	0.123195	1.00738e+09	-3.97381e+07	-0.0394471	14952.8	-4479.78	-0.299595
Tmin_avg	week	1	14	5000	0.0784564	0.393135	0.236033	0.236125	10693	982073998	1.0888	0.235796	.08000 to .39000	0.314678	1.43329	0.118674	1.00738e+09	-2.53038e+07	-0.0251185	14952.8	-4259.78	-0.284882
Tmin_avg	week	1	15	5000	0.393382	0.69625	0.547436	0.550606	10937	989198718	1.1056	0.544816	.39000 to .7000	0.302868	1.43329	0.107382	1.00738e+09	-1.81791e+07	-0.018046	14952.8	-4015.78	-0.268564
Tmin_avg	week	1	16	5000	0.696284	0.987579	0.843117	0.842792	10967	981495133	1.1174	0.841932	.7000 to .99000	0.291295	1.43329	0.0997873	1.00738e+09	-2.58827e+07	-0.0256931	14952.8	-3985.78	-0.266558
Tmin_avg	week	1	17	5000	0.987605	1.26964	1.12939	1.12827	11203	1000629708	1.1196	1.12862	.99000 to 1.27000	0.282031	1.43329	0.0984022	1.00738e+09	-6.74813e+06	-0.00669871	14952.8	-3749.78	-0.250775
Tmin_avg	week	1	18	5000	1.26967	1.54388	1.40722	1.40714	11281	999745496	1.1284	1.40677	1.27000 to 1.54000	0.274207	1.43329	0.0929587	1.00738e+09	-7.63234e+06	-0.00757644	14952.8	-3671.78	-0.245559
Tmin_avg	week	1	19	5000	1.54394	1.81548	1.6798	1.67943	11911	1038418505	1.147	1.67971	1.54000 to 1.82000	0.271542	1.43329	0.0819627	1.00738e+09	3.10407e+07	0.0308133	14952.8	-3041.78	-0.203426
Tmin_avg	week	1	20	5000	1.8155	2.10244	1.9575	1.95759	11533	1018007390	1.1329	1.95897	1.82000 to 2.1000	0.286934	1.43329	0.0902349	1.00738e+09	1.06296e+07	0.0105517	14952.8	-3419.78	-0.228706
Tmin_avg	week	1	21	5000	2.10245	2.39635	2.24964	2.24871	11275	1010754776	1.1155	2.2494	2.1000 to 2.4000	0.293901	1.43329	0.100991	1.00738e+09	3.37694e+06	0.00335221	14952.8	-3677.78	-0.24596
Tmin_avg	week	1	22	5000	2.39649	2.69709	2.54913	2.54976	11832	1028198044	1.1508	2.54679	2.4000 to 2.7000	0.300603	1.43329	0.0798013	1.00738e+09	2.08202e+07	0.0206677	14952.8	-3120.78	-0.208709
Tmin_avg	week	1	23	5000	2.69711	2.99569	2.84689	2.84743	11970	1034378832	1.1572	2.8464	2.7000 to 3.000	0.298588	1.43329	0.0762264	1.00738e+09	2.7001e+07	0.0268032	14952.8	-2982.78	-0.19948
Tmin_avg	week	1	24	5000	2.9957	3.31608	3.15522	3.15552	12603	1046740173	1.204	3.15589	3.000 to 3.32000	0.320383	1.43329	0.0525745	1.00738e+09	3.93623e+07	0.0390741	14952.8	-2349.78	-0.157147
Tmin_avg	week	1	25	5000	3.31618	3.63958	3.47963	3.47927	12315	1022175477	1.2048	3.47788	3.32000 to 3.64000	0.323395	1.43329	0.0522083	1.00738e+09	1.47976e+07	0.0146893	14952.8	-2637.78	-0.176408
Tmin_avg	week	1	26	5000	3.63958	3.98012	3.80906	3.80948	13260	1039805461	1.2752	3.80985	3.64000 to 3.98000	0.340537	1.43329	0.0249928	1.00738e+09	3.24276e+07	0.0321901	14952.8	-1692.78	-0.113209
Tmin_avg	week	1	27	5000	3.98012	4.33108	4.15682	4.15619	13246	1040266026	1.2733	4.1556	3.98000 to 4.33000	0.35096	1.43329	0.0255972	1.00738e+09	3.28882e+07	0.0326473	14952.8	-1706.78	-0.114145
Tmin_avg	week	1	28	5000	4.33108	4.68555	4.50741	4.50827	12757	1009684256	1.2635	4.50832	4.33000 to 4.69000	0.354473	1.43329	0.0288291	1.00738e+09	2.30642e+06	0.00228953	14952.8	-2195.78	-0.146848
Tmin_avg	week	1	29	5000	4.68555	5.04481	4.86379	4.8638	12880	1009908017	1.2754	4.86518	4.69000 to 5.04000	0.359251	1.43329	0.0249296	1.00738e+09	2.53018e+06	0.00251165	14952.8	-2072.78	-0.138622
Tmin_avg	week	1	30	5000	5.04485	5.39838	5.22294	5.22493	13397	1010398838	1.3259	5.22161	5.04000 to 5.4000	0.353535	1.43329	0.0115329	1.00738e+09	3.021e+06	0.00299888	14952.8	-1555.78	-0.104046
Tmin_avg	week	1	31	5000	5.3984	5.73464	5.56937	5.57211	13297	1004473605	1.3238	5.56652	5.4000 to 5.73000	0.336239	1.43329	0.0119883	1.00738e+09	-2.90423e+06	-0.00288296	14952.8	-1655.78	-0.110734
Tmin_avg	week	1	32	5000	5.73468	6.064	5.89886	5.89983	13972	1025191732	1.3629	5.89934	5.73000 to 6.06000	0.329324	1.43329	0.00495493	1.00738e+09	1.78139e+07	0.0176834	14952.8	-980.785	-0.0655921
Tmin_avg	week	1	33	5000	6.06427	6.38141	6.22232	6.22254	14171	1018079347	1.3919	6.22284	6.06000 to 6.38000	0.317144	1.43329	0.00171324	1.00738e+09	1.07015e+07	0.0106231	14952.8	-781.785	-0.0522835
Tmin_avg	week	1	34	5000	6.38142	6.6934	6.53547	6.53497	14212	1025156601	1.3863	6.53741	6.38000 to 6.69000	0.311979	1.43329	0.00220818	1.00738e+09	1.77788e+07	0.0176486	14952.8	-740.785	-0.0495416
Tmin_avg	week	1	35	5000	6.69347	7.01685	6.85316	6.85166	14676	1023484287	1.4339	6.85516	6.69000 to 7.02000	0.323377	1.43329	3.70572e-07	1.00738e+09	1.61065e+07	0.0159885	14952.8	-276.785	-0.0185106
Tmin_avg	week	1	36	5000	7.01687	7.34483	7.18019	7.18076	15025	1016065294	1.4787	7.18085	7.02000 to 7.34000	0.32796	1.43329	0.00206195	1.00738e+09	8.68746e+06	0.00862383	14952.8	72.2155	0.00482957
Tmin_avg	week	1	37	5000	7.3449	7.6801	7.51649	7.51613	15611	1034749280	1.5087	7.5125	7.34000 to 7.68000	0.335201	1.43329	0.00568648	1.00738e+09	2.73714e+07	0.027171	14952.8	658.215	0.0440196
Tmin_avg	week	1	38	5000	7.68017	8.01113	7.8451	7.84367	15033	983802160	1.5281	7.84565	7.68000 to 8.01000	0.33096	1.43329	0.0089887	1.00738e+09	-2.35757e+07	-0.023403	14952.8	80.2155	0.00536459
Tmin_avg	week	1	39	5000	8.01121	8.32651	8.16986	8.16906	16335	1016529217	1.6069	8.16886	8.01000 to 8.33000	0.315302	1.43329	0.03014	1.00738e+09	9.15138e+06	0.00908436	14952.8	1382.22	0.0924387
Tmin_avg	week	1	40	5000	8.32658	8.63862	8.48308	8.48216	16902	1019948106	1.6571	8.4826	8.33000 to 8.64000	0.312039	1.43329	0.0500904	1.00738e+09	1.25703e+07	0.0124782	14952.8	1949.22	0.130358
Tmin_avg	week	1	41	5000	8.63875	8.93981	8.78873	8.78751	16613	1007036859	1.6497	8.78928	8.64000 to 8.94000	0.301064	1.43329	0.0468327	1.00738e+09	-340977	-0.00033848	14952.8	1660.22	0.111031
Tmin_avg	week	1	42	5000	8.93987	9.24856	9.09413	9.09507	17950	1042490593	1.7218	9.09421	8.94000 to 9.25000	0.308694	1.43329	0.0832373	1.00738e+09	3.51128e+07	0.0348556	14952.8	2997.22	0.200445
Tmin_avg	week	1	43	5000	9.24857	9.56091	9.40368	9.40344	17794	1023535322	1.7385	9.40474	9.25000 to 9.56000	0.312341	1.43329	0.0931524	1.00738e+09	1.61575e+07	0.0160392	14952.8	2841.22	0.190012
Tmin_avg	week	1	44	5000	9.56096	9.88036	9.71952	9.71828	18494	1023169419	1.8075	9.72066	9.56000 to 9.88000	0.319401	1.43329	0.140032	1.00738e+09	1.57916e+07	0.0156759	14952.8	3541.22	0.236826
Tmin_avg	week	1	45	5000	9.8805	10.1972	10.0378	10.0358	19277	1021131468	1.8878	10.0389	9.88000 to 10.2000	0.31671	1.43329	0.206578	1.00738e+09	1.37536e+07	0.0136529	14952.8	4324.22	0.289191
Tmin_avg	week	1	46	5000	10.1972	10.5134	10.3553	10.3541	19932	1040998773	1.9147	10.3553	10.2000 to 10.51000	0.316227	1.43329	0.231754	1.00738e+09	3.36209e+07	0.0333747	14952.8	4979.22	0.332996
Tmin_avg	week	1	47	5000	10.5138	10.8273	10.6713	10.6706	19297	983487983	1.9621	10.6706	10.51000 to 10.83000	0.313487	1.43329	0.279639	1.00738e+09	-2.38899e+07	-0.0237149	14952.8	4344.22	0.290529
Tmin_avg	week	1	48	5000	10.8274	11.1447	10.9881	10.9897	19634	992398712	1.9784	10.986	10.83000 to 11.14000	0.317323	1.43329	0.297144	1.00738e+09	-1.49791e+07	-0.0148694	14952.8	4681.22	0.313066
Tmin_avg	week	1	49	5000	11.1447	11.4456	11.2989	11.3006	20730	1000788797	2.0714	11.2952	11.14000 to 11.45000	0.300942	1.43329	0.407183	1.00738e+09	-6.58904e+06	-0.00654078	14952.8	5777.22	0.386364
Tmin_avg	week	1	50	5000	11.4457	11.7442	11.5953	11.5946	20954	992157364	2.112	11.5949	11.45000 to 11.74000	0.298548	1.43329	0.460646	1.00738e+09	-1.52205e+07	-0.015109	14952.8	6001.22	0.401344
Tmin_avg	week	1	51	5000	11.7442	12.0318	11.8876	11.8877	21969	1023020650	2.1475	11.888	11.74000 to 12.03000	0.287585	1.43329	0.510094	1.00738e+09	1.56428e+07	0.0155282	14952.8	7016.22	0.469225
Tmin_avg	week	1	52	5000	12.0318	12.3271	12.1799	12.1792	21948	1009215375	2.1748	12.1795	12.03000 to 12.33000	0.295251	1.43329	0.549835	1.00738e+09	1.83754e+06	0.00182408	14952.8	6995.22	0.46782
Tmin_avg	week	1	53	5000	12.3271	12.6303	12.4771	12.4767	22393	1027051323	2.1803	12.4787	12.33000 to 12.63000	0.303128	1.43329	0.558022	1.00738e+09	1.96735e+07	0.0195294	14952.8	7440.22	0.497581
Tmin_avg	week	1	54	5000	12.6304	12.9571	12.7909	12.7876	22977	1050610244	2.187	12.7938	12.63000 to 12.96000	0.326779	1.43329	0.568077	1.00738e+09	4.32324e+07	0.0429158	14952.8	8024.22	0.536637
Tmin_avg	week	1	55	5000	12.9572	13.2935	13.1197	13.1176	23051	1058089296	2.1785	13.1254	12.96000 to 13.29000	0.33635	1.43329	0.555336	1.00738e+09	5.07115e+07	0.0503401	14952.8	8098.22	0.541586
Tmin_avg	week	1	56	5000	13.2936	13.6871	13.4848	13.4812	23372	1074604457	2.1749	13.4903	13.29000 to 13.69000	0.393494	1.43329	0.549984	1.00738e+09	6.72266e+07	0.0667343	14952.8	8419.22	0.563053
Tmin_avg	week	1	57	5000	13.6871	14.1475	13.9107	13.9106	24117	1072461754	2.2488	13.9173	13.69000 to 14.15000	0.460432	1.43329	0.665055	1.00738e+09	6.50839e+07	0.0646073	14952.8	9164.22	0.612877
Tmin_avg	week	1	58	5000	14.1475	14.6757	14.4008	14.3961	22678	1030587512	2.2005	14.4116	14.15000 to 14.68000	0.528171	1.43329	0.588609	1.00738e+09	2.32097e+07	0.0230397	14952.8	7725.22	0.516641
Tmin_avg	week	1	59	5000	14.6761	15.3704	15.0015	14.9851	22808	1061645882	2.1484	15.0232	14.68000 to 15.37000	0.694325	1.43329	0.511381	1.00738e+09	5.4268e+07	0.0538706	14952.8	7855.22	0.525335
Tmin_avg	week	1	60	5000	15.3707	16.7107	15.9284	15.8804	24805	1166621725	2.1262	16.0407	15.37000 to 16.71000	1.34002	1.43329	0.480123	1.00738e+09	1.59244e+08	0.158078	14952.8	9852.22	0.658888
Tmin_avg	week	1	61	1490	16.7108	21.7877	17.4522	17.1938	7041	371415102	1.8957	19.2492	16.71000 to 21.79000	5.07691	1.43329	0.213822	3.00199e+08	7.12165e+07	0.237231	4455.93	2585.07	0.580142
Tmin_avg	week	1	61	301490	-19.4696	21.7877	5.32564	5.57211	901623	60742868740	Min: 0.916	61		Min: 0.272	1.43329	11.938	6.07429e+10	8.9407e-07	Min: -11.91 %	901623	-9.64064e-11	Min: -42.95 %
			[max]	[sum]	[min]	[max]	[avg]	[median]	[sum]	[sum]	Max: 2.249	[# of classes]	[mm]	Max: 10.923		[sum]			Max: 23.72 %			Max: 65.89 %
aspect	temptype	lagtype	ClassNo	n	aspectMIN	aspectMAX	aspectAVG	aspectMEDIAN	sumCases	sumPop	incidence	class center	unit	class width	expected inc.	sqared deviance inc.	control sum	control sum	control range	control sum	control sum	control range
																0.9739	= R² (coefficient of determination) for sigmoid regression, while extreme classes omitted
Weekly minimum of daily minimum temperature
weeks minimum temperature
Lagtype = 1
from database												EXCEL calculation
aspect	temptype	Lagtype	classNo	classN	aspect_min	aspect_max	aspect_avg	aspect_median	sum_cases	sum_pop	incidence	class center	legend	class width	expected incidence	squared deviance inc.	expected pop	pop diff. abs.	pop diff. per cent	expected cases	case diff. abs.	case diff. per cent
Tmin_min	week	1	1	5000	-23.7358	-13.8091	-16.3822	-15.9069	8250	883069688	0.9342	-18.7724	-23.74000 to -13.81000	9.92667	1.43329	0.249092	1.00738e+09	-1.24308e+08	-0.123398	14952.8	-6702.78	-0.448263
Tmin_min	week	1	2	5000	-13.809	-11.4921	-12.537	-12.4853	8625	900681417	0.9576	-12.6505	-13.81000 to -11.49000	2.31697	1.43329	0.226282	1.00738e+09	-1.06696e+08	-0.105915	14952.8	-6327.78	-0.423184
Tmin_min	week	1	3	5000	-11.4918	-9.86129	-10.6397	-10.624	8837	916913723	0.9638	-10.6765	-11.49000 to -9.86000	1.6305	1.43329	0.220422	1.00738e+09	-9.04641e+07	-0.0898016	14952.8	-6115.78	-0.409006
Tmin_min	week	1	4	5000	-9.86084	-8.61787	-9.19866	-9.17951	9071	932002186	0.9733	-9.23935	-9.86000 to -8.62000	1.24298	1.43329	0.211592	1.00738e+09	-7.53756e+07	-0.0748236	14952.8	-5881.78	-0.393357
Tmin_min	week	1	5	5000	-8.61767	-7.65893	-8.12012	-8.11427	8870	930249339	0.9535	-8.1383	-8.62000 to -7.66000	0.958737	1.43329	0.2302	1.00738e+09	-7.71285e+07	-0.0765636	14952.8	-6082.78	-0.406799
Tmin_min	week	1	6	5000	-7.65886	-6.83344	-7.24055	-7.23431	9397	975679493	0.9631	-7.24615	-7.66000 to -6.83000	0.825415	1.43329	0.22108	1.00738e+09	-3.16983e+07	-0.0314662	14952.8	-5555.78	-0.371555
Tmin_min	week	1	7	5000	-6.83341	-6.11747	-6.46421	-6.46	9493	995557827	0.9535	-6.47544	-6.83000 to -6.12000	0.715936	1.43329	0.2302	1.00738e+09	-1.182e+07	-0.0117334	14952.8	-5459.78	-0.365135
Tmin_min	week	1	8	5000	-6.11735	-5.49585	-5.79778	-5.79553	9719	990745543	0.981	-5.8066	-6.12000 to -5.5000	0.621496	1.43329	0.204567	1.00738e+09	-1.66323e+07	-0.0165105	14952.8	-5233.78	-0.350021
Tmin_min	week	1	9	5000	-5.49546	-4.9663	-5.2266	-5.22389	9456	971601268	0.9732	-5.23088	-5.5000 to -4.97000	0.52916	1.43329	0.211684	1.00738e+09	-3.57766e+07	-0.0355145	14952.8	-5496.78	-0.367609
Tmin_min	week	1	10	5000	-4.96588	-4.49967	-4.72791	-4.72506	10002	971684942	1.0293	-4.73278	-4.97000 to -4.5000	0.466206	1.43329	0.163209	1.00738e+09	-3.56929e+07	-0.0354315	14952.8	-4950.78	-0.331094
Tmin_min	week	1	11	5000	-4.49967	-4.06193	-4.27473	-4.27159	10286	997714132	1.031	-4.2808	-4.5000 to -4.06000	0.437747	1.43329	0.161838	1.00738e+09	-9.6637e+06	-0.00959293	14952.8	-4666.78	-0.312101
Tmin_min	week	1	12	5000	-4.06179	-3.67225	-3.86296	-3.86027	9884	960430100	1.0291	-3.86702	-4.06000 to -3.67000	0.389545	1.43329	0.163371	1.00738e+09	-4.69477e+07	-0.0466039	14952.8	-5068.78	-0.338986
Tmin_min	week	1	13	5000	-3.67223	-3.31426	-3.48977	-3.48573	9899	951973033	1.0398	-3.49325	-3.67000 to -3.31000	0.357974	1.43329	0.154835	1.00738e+09	-5.54048e+07	-0.054999	14952.8	-5053.78	-0.337983
Tmin_min	week	1	14	5000	-3.31421	-2.97527	-3.1426	-3.14108	10347	978068141	1.0579	-3.14474	-3.31000 to -2.98000	0.338947	1.43329	0.140919	1.00738e+09	-2.93097e+07	-0.029095	14952.8	-4605.78	-0.308022
Tmin_min	week	1	15	5000	-2.97514	-2.66204	-2.8178	-2.81615	10572	972153964	1.0875	-2.81859	-2.98000 to -2.66000	0.313103	1.43329	0.119572	1.00738e+09	-3.52239e+07	-0.0349659	14952.8	-4380.78	-0.292974
Tmin_min	week	1	16	5000	-2.66201	-2.35249	-2.50629	-2.50589	10951	1000915203	1.0941	-2.50725	-2.66000 to -2.35000	0.309518	1.43329	0.115051	1.00738e+09	-6.46263e+06	-0.0064153	14952.8	-4001.78	-0.267628
Tmin_min	week	1	17	5000	-2.35248	-2.04473	-2.20216	-2.20358	11069	1000211197	1.1067	-2.1986	-2.35000 to -2.04000	0.307753	1.43329	0.106662	1.00738e+09	-7.16664e+06	-0.00711415	14952.8	-3883.78	-0.259737
Tmin_min	week	1	18	5000	-2.04469	-1.74217	-1.89029	-1.88907	11341	1030151167	1.1009	-1.89343	-2.04000 to -1.74000	0.302525	1.43329	0.110484	1.00738e+09	2.27733e+07	0.0226065	14952.8	-3611.78	-0.241546
Tmin_min	week	1	19	5000	-1.74217	-1.43909	-1.59086	-1.58996	11572	1018827592	1.1358	-1.59063	-1.74000 to -1.44000	0.303076	1.43329	0.088501	1.00738e+09	1.14498e+07	0.0113659	14952.8	-3380.78	-0.226097
Tmin_min	week	1	20	5000	-1.43904	-1.13976	-1.28858	-1.28699	11988	1027692533	1.1665	-1.2894	-1.44000 to -1.14000	0.29928	1.43329	0.0711776	1.00738e+09	2.03147e+07	0.0201659	14952.8	-2964.78	-0.198276
Tmin_min	week	1	21	5000	-1.13959	-0.830409	-0.985355	-0.986574	12368	1038441942	1.191	-0.984997	-1.14000 to -.83000	0.309176	1.43329	0.0587051	1.00738e+09	3.10641e+07	0.0308366	14952.8	-2584.78	-0.172863
Tmin_min	week	1	22	5000	-0.830408	-0.527852	-0.679021	-0.679093	11733	1014255900	1.1568	-0.67913	-.83000 to -.53000	0.302557	1.43329	0.0764474	1.00738e+09	6.87806e+06	0.00682769	14952.8	-3219.78	-0.21533
Tmin_min	week	1	23	5000	-0.527792	-0.208783	-0.368694	-0.368676	11896	999382127	1.1903	-0.368287	-.53000 to -.21000	0.31901	1.43329	0.0590447	1.00738e+09	-7.99571e+06	-0.00793715	14952.8	-3056.78	-0.204429
Tmin_min	week	1	24	5000	-0.208756	0.101085	-0.0527433	-0.0521003	12588	1023683782	1.2297	-0.053835	-.21000 to .1000	0.309841	1.43329	0.0414494	1.00738e+09	1.63059e+07	0.0161865	14952.8	-2364.78	-0.15815
Tmin_min	week	1	25	5000	0.101175	0.41958	0.257932	0.25657	12578	1011945778	1.243	0.260378	.1000 to .42000	0.318405	1.43329	0.0362108	1.00738e+09	4.56794e+06	0.00453449	14952.8	-2374.78	-0.158819
Tmin_min	week	1	26	5000	0.419585	0.744146	0.581896	0.581851	12372	1010937649	1.2238	0.581866	.42000 to .74000	0.324561	1.43329	0.0438866	1.00738e+09	3.55981e+06	0.00353374	14952.8	-2580.78	-0.172596
Tmin_min	week	1	27	5000	0.74419	1.08464	0.911812	0.912211	13020	1011253883	1.2875	0.914415	.74000 to 1.08000	0.34045	1.43329	0.0212551	1.00738e+09	3.87605e+06	0.00384766	14952.8	-1932.78	-0.129259
Tmin_min	week	1	28	5000	1.08472	1.43916	1.2604	1.26067	13481	1038142915	1.2986	1.26194	1.08000 to 1.44000	0.354446	1.43329	0.0181417	1.00738e+09	3.07651e+07	0.0305398	14952.8	-1471.78	-0.0984288
Tmin_min	week	1	29	5000	1.43926	1.79215	1.61585	1.61644	13498	1031136151	1.309	1.61571	1.44000 to 1.79000	0.352898	1.43329	0.0154483	1.00738e+09	2.37583e+07	0.0235843	14952.8	-1454.78	-0.0972919
Tmin_min	week	1	30	5000	1.79217	2.14362	1.96531	1.96325	13877	1012683842	1.3703	1.9679	1.79000 to 2.14000	0.351458	1.43329	0.0039679	1.00738e+09	5.30601e+06	0.00526715	14952.8	-1075.78	-0.0719454
Tmin_min	week	1	31	5000	2.14369	2.49864	2.319	2.31927	13941	1017109676	1.3706	2.32117	2.14000 to 2.5000	0.354954	1.43329	0.00393019	1.00738e+09	9.73184e+06	0.00966057	14952.8	-1011.78	-0.0676653
Tmin_min	week	1	32	5000	2.49882	2.84725	2.67301	2.6711	13986	1020790400	1.3701	2.67304	2.5000 to 2.85000	0.348434	1.43329	0.00399313	1.00738e+09	1.34126e+07	0.0133143	14952.8	-966.785	-0.0646558
Tmin_min	week	1	33	5000	2.84725	3.20142	3.02273	3.02205	13748	1003014356	1.3707	3.02434	2.85000 to 3.2000	0.354166	1.43329	0.00391767	1.00738e+09	-4.36348e+06	-0.00433152	14952.8	-1204.78	-0.0805726
Tmin_min	week	1	34	5000	3.20156	3.55	3.37725	3.37814	14191	1009614228	1.4056	3.37578	3.2000 to 3.55000	0.348438	1.43329	0.000766806	1.00738e+09	2.23639e+06	0.00222001	14952.8	-761.785	-0.050946
Tmin_min	week	1	35	5000	3.55	3.91713	3.73241	3.72973	14864	1023491397	1.4523	3.73356	3.55000 to 3.92000	0.367128	1.43329	0.000361332	1.00738e+09	1.61136e+07	0.0159955	14952.8	-88.7845	-0.00593766
Tmin_min	week	1	36	5000	3.91718	4.27023	4.09334	4.09118	15572	1029923235	1.512	4.0937	3.92000 to 4.27000	0.353051	1.43329	0.00619507	1.00738e+09	2.25454e+07	0.0223803	14952.8	619.215	0.0414114
Tmin_min	week	1	37	5000	4.27027	4.61647	4.44297	4.44287	15599	1026393267	1.5198	4.44337	4.27000 to 4.62000	0.346202	1.43329	0.00748376	1.00738e+09	1.90154e+07	0.0188762	14952.8	646.215	0.0432171
Tmin_min	week	1	38	5000	4.61647	4.96864	4.79456	4.79578	15989	1016939815	1.5723	4.79255	4.62000 to 4.97000	0.352162	1.43329	0.0193234	1.00738e+09	9.56198e+06	0.00949195	14952.8	1036.22	0.0692992
Tmin_min	week	1	39	5000	4.96871	5.2997	5.13613	5.13792	15764	1014228665	1.5543	5.13421	4.97000 to 5.3000	0.330984	1.43329	0.0146431	1.00738e+09	6.85083e+06	0.00680066	14952.8	811.215	0.0542518
Tmin_min	week	1	40	5000	5.29971	5.63479	5.46618	5.46482	16245	1015645293	1.5995	5.46725	5.3000 to 5.63000	0.335078	1.43329	0.0276253	1.00738e+09	8.26746e+06	0.00820691	14952.8	1292.22	0.0864197
Tmin_min	week	1	41	5000	5.63487	5.96	5.79831	5.79917	17131	1006709243	1.7017	5.79743	5.63000 to 5.96000	0.32513	1.43329	0.0720433	1.00738e+09	-668593	-0.000663696	14952.8	2178.22	0.145673
Tmin_min	week	1	42	5000	5.96	6.29353	6.12645	6.12488	17513	1022392870	1.7129	6.12677	5.96000 to 6.29000	0.333532	1.43329	0.0781811	1.00738e+09	1.5015e+07	0.0149051	14952.8	2560.22	0.17122
Tmin_min	week	1	43	5000	6.29354	6.6276	6.45892	6.45839	17423	1002160615	1.7385	6.46057	6.29000 to 6.63000	0.334068	1.43329	0.0931524	1.00738e+09	-5.21722e+06	-0.00517901	14952.8	2470.22	0.165201
Tmin_min	week	1	44	5000	6.62772	6.97289	6.80225	6.80289	18391	1009541484	1.8217	6.80031	6.63000 to 6.97000	0.345175	1.43329	0.150861	1.00738e+09	2.16365e+06	0.0021478	14952.8	3438.22	0.229938
Tmin_min	week	1	45	5000	6.97298	7.31067	7.13989	7.14046	18911	999457411	1.8921	7.14182	6.97000 to 7.31000	0.337684	1.43329	0.210505	1.00738e+09	-7.92042e+06	-0.00786242	14952.8	3958.22	0.264714
Tmin_min	week	1	46	5000	7.31069	7.65428	7.48329	7.48225	19302	1000893166	1.9285	7.48249	7.31000 to 7.65000	0.343587	1.43329	0.245232	1.00738e+09	-6.48467e+06	-0.00643718	14952.8	4349.22	0.290863
Tmin_min	week	1	47	5000	7.65431	7.99813	7.8277	7.8288	19359	975660402	1.9842	7.82622	7.65000 to 8.000	0.34382	1.43329	0.3035	1.00738e+09	-3.17174e+07	-0.0314851	14952.8	4406.22	0.294675
Tmin_min	week	1	48	5000	7.99814	8.33076	8.16553	8.16605	19999	1008305028	1.9834	8.16445	8.000 to 8.33000	0.332619	1.43329	0.30262	1.00738e+09	927192	0.000920402	14952.8	5046.22	0.337477
Tmin_min	week	1	49	5000	8.33077	8.64	8.48614	8.48693	20941	1041653532	2.0104	8.48538	8.33000 to 8.64000	0.309234	1.43329	0.333055	1.00738e+09	3.42757e+07	0.0340247	14952.8	5988.22	0.400475
Tmin_min	week	1	50	5000	8.64	8.94684	8.79109	8.79	20936	1002724587	2.0879	8.79342	8.64000 to 8.95000	0.306837	1.43329	0.428513	1.00738e+09	-4.65325e+06	-0.00461917	14952.8	5983.22	0.400141
Tmin_min	week	1	51	5000	8.94697	9.26782	9.10588	9.1041	21691	1033934086	2.0979	9.1074	8.95000 to 9.27000	0.320843	1.43329	0.441705	1.00738e+09	2.65563e+07	0.0263618	14952.8	6738.22	0.450633
Tmin_min	week	1	52	5000	9.26789	9.60477	9.43328	9.43101	22400	1047082926	2.1393	9.43633	9.27000 to 9.6000	0.336878	1.43329	0.498448	1.00738e+09	3.97051e+07	0.0394143	14952.8	7447.22	0.498049
Tmin_min	week	1	53	5000	9.60477	9.94942	9.7771	9.77563	22607	1054812106	2.1432	9.77709	9.6000 to 9.95000	0.344652	1.43329	0.50397	1.00738e+09	4.74343e+07	0.0470869	14952.8	7654.22	0.511892
Tmin_min	week	1	54	5000	9.94943	10.3216	10.1345	10.1341	22051	1028213226	2.1446	10.1355	9.95000 to 10.32000	0.372172	1.43329	0.50596	1.00738e+09	2.08354e+07	0.0206828	14952.8	7098.22	0.474709
Tmin_min	week	1	55	5000	10.3216	10.7275	10.5206	10.5199	23169	1033709384	2.2413	10.5246	10.32000 to 10.73000	0.405837	1.43329	0.652878	1.00738e+09	2.63315e+07	0.0261387	14952.8	8216.22	0.549477
Tmin_min	week	1	56	5000	10.7276	11.1768	10.9484	10.9492	22339	1018238944	2.1939	10.9522	10.73000 to 11.18000	0.449228	1.43329	0.578526	1.00738e+09	1.08611e+07	0.0107816	14952.8	7386.22	0.493969
Tmin_min	week	1	57	5000	11.1769	11.67	11.4192	11.4159	23579	1070288299	2.2031	11.4234	11.18000 to 11.67000	0.493149	1.43329	0.592606	1.00738e+09	6.29105e+07	0.0624497	14952.8	8626.22	0.576897
Tmin_min	week	1	58	5000	11.67	12.2699	11.9577	11.9483	23062	1064374785	2.1667	11.97	11.67000 to 12.27000	0.599891	1.43329	0.537888	1.00738e+09	5.69969e+07	0.0565795	14952.8	8109.22	0.542321
Tmin_min	week	1	59	5000	12.27	13.0919	12.6529	12.642	23415	1068561794	2.1913	12.6809	12.27000 to 13.09000	0.821869	1.43329	0.574577	1.00738e+09	6.1184e+07	0.0607359	14952.8	8462.22	0.565929
Tmin_min	week	1	60	5000	13.0922	14.8842	13.822	13.729	23523	1126022793	2.089	13.9882	13.09000 to 14.88000	1.792	1.43329	0.429954	1.00738e+09	1.18645e+08	0.117776	14952.8	8570.22	0.573152
Tmin_min	week	1	61	1490	14.8843	20.3203	15.7773	15.5164	6942	352795270	1.9677	17.6023	14.88000 to 20.32000	5.43596	1.43329	0.285593	3.00199e+08	5.25967e+07	0.175206	4455.93	2486.07	0.557924
Tmin_min	week	1	61	301490	-23.7358	20.3203	2.11135	2.31927	901623	60742868740	Min: 0.934	61		Min: 0.299	1.43329	11.6833	6.07429e+10	8.9407e-07	Min: -12.34 %	901623	-9.64064e-11	Min: -44.83 %
			[max]	[sum]	[min]	[max]	[avg]	[median]	[sum]	[sum]	Max: 2.241	[# of classes]	[mm]	Max: 9.927		[sum]			Max: 17.52 %			Max: 57.69 %
aspect	temptype	lagtype	ClassNo	n	aspectMIN	aspectMAX	aspectAVG	aspectMEDIAN	sumCases	sumPop	incidence	class center	unit	class width	expected inc.	sqared deviance inc.	control sum	control sum	control range	control sum	control sum	control range
																0.9762	= R² (coefficient of determination) for sigmoid regression, while extreme classes omitted

## Sheet: Lagtype 2
Lagtype 2
											spatial coverage		Germany
		incidence reported from this week									spatial density		413 reporting areas
		lag-week in between			week # rel. to focus week	Lagtype 2
		weather aspect data included									temporal coverage		01/2001-52/2014
											temporal density		730 incidence reporting weeks
						temporal offset = 2 weeks
						extra lag = 1 week					classification		by weather parameter outcome
						data: from SQL database					n		5000 per class
					0								class size of first and lass class can differ
					1	A	B	C	D				total reports = 301,490
				Time	2				e.g.: 4-weeks-sum of precip.
					3
					4
					5
					6
					7
					8
					9
					10
					11
Air Pressure			(for graphics: scroll to the right)
original (daily) weather data units by ECA/ENSEMBLES: daily averaged sea level pressure PP
Weekly average of daily mean air pressure
weekly mean air pressure
Lagtype =2	Extralag = 1	Data included = A
from database												EXCEL calculation
aspect	temptype	Lagtype	classNo	classN	aspect_min	aspect_max	aspect_avg	aspect_median	sum_cases	sum_pop	incidence	class center	legend	class width	expected incidence	squared deviance inc.	expected pop	pop diff. abs.	pop diff. per cent	expected cases	case diff. abs.	case diff. per cent
pp_avg	week	2	1	5000	988.621	1000.67	998.059	998.646	12466	1079742845	1.1545	994.645	988.62000 to 1000.67000	12.0478	1.43329	0.0777246	1.00738e+09	7.2365e+07	0.071835	14952.8	-2486.78	-0.166309
pp_avg	week	2	2	5000	1000.67	1003.6	1002.32	1002.41	13321	1105802166	1.2046	1002.13	1000.67000 to 1003.6000	2.93097	1.43329	0.0522997	1.00738e+09	9.84243e+07	0.0977035	14952.8	-1631.78	-0.109129
pp_avg	week	2	3	5000	1003.6	1005.14	1004.38	1004.39	13005	1042238450	1.2478	1004.37	1003.6000 to 1005.14000	1.54275	1.43329	0.034407	1.00738e+09	3.48606e+07	0.0346053	14952.8	-1947.78	-0.130262
pp_avg	week	2	4	5000	1005.14	1006.53	1005.86	1005.86	13136	1007622749	1.3037	1005.84	1005.14000 to 1006.53000	1.38781	1.43329	0.0167939	1.00738e+09	244913	0.00024312	14952.8	-1816.78	-0.121501
pp_avg	week	2	5	5000	1006.53	1007.58	1007.09	1007.11	13841	994159292	1.3922	1007.06	1006.53000 to 1007.58000	1.05161	1.43329	0.00168849	1.00738e+09	-1.32185e+07	-0.0131217	14952.8	-1111.78	-0.074353
pp_avg	week	2	6	5000	1007.58	1008.4	1008	1008.01	15411	1059409213	1.4547	1007.99	1007.58000 to 1008.4000	0.820303	1.43329	0.000458334	1.00738e+09	5.20314e+07	0.0516503	14952.8	458.215	0.0306442
pp_avg	week	2	7	5000	1008.4	1009.05	1008.74	1008.75	15573	1020133237	1.5266	1008.73	1008.4000 to 1009.05000	0.646856	1.43329	0.00870652	1.00738e+09	1.27554e+07	0.012662	14952.8	620.215	0.0414783
pp_avg	week	2	8	5000	1009.05	1009.61	1009.33	1009.34	15502	1052592709	1.4727	1009.33	1009.05000 to 1009.61000	0.556539	1.43329	0.00155305	1.00738e+09	4.52149e+07	0.0448837	14952.8	549.215	0.03673
pp_avg	week	2	9	5000	1009.61	1010.09	1009.85	1009.86	15245	1025425666	1.4867	1009.85	1009.61000 to 1010.09000	0.485383	1.43329	0.00285249	1.00738e+09	1.80478e+07	0.0179157	14952.8	292.215	0.0195425
pp_avg	week	2	10	5000	1010.09	1010.51	1010.3	1010.3	16441	1050856809	1.5645	1010.3	1010.09000 to 1010.51000	0.416697	1.43329	0.0172157	1.00738e+09	4.3479e+07	0.0431605	14952.8	1488.22	0.0995276
pp_avg	week	2	11	5000	1010.51	1010.87	1010.69	1010.7	15690	1042944263	1.5044	1010.69	1010.51000 to 1010.87000	0.36531	1.43329	0.00505645	1.00738e+09	3.55664e+07	0.0353059	14952.8	737.215	0.0493029
pp_avg	week	2	12	5000	1010.87	1011.24	1011.06	1011.06	16260	1036981390	1.568	1011.06	1010.87000 to 1011.24000	0.363898	1.43329	0.0181464	1.00738e+09	2.96036e+07	0.0293867	14952.8	1307.22	0.0874229
pp_avg	week	2	13	5000	1011.24	1011.61	1011.42	1011.42	15962	1047658369	1.5236	1011.42	1011.24000 to 1011.61000	0.370616	1.43329	0.00815567	1.00738e+09	4.02805e+07	0.0399855	14952.8	1009.22	0.0674935
pp_avg	week	2	14	5000	1011.61	1011.96	1011.78	1011.78	16040	1027472662	1.5611	1011.78	1011.61000 to 1011.96000	0.351717	1.43329	0.0163351	1.00738e+09	2.00948e+07	0.0199477	14952.8	1087.22	0.0727099
pp_avg	week	2	15	5000	1011.96	1012.29	1012.13	1012.13	15722	1016773038	1.5463	1012.13	1011.96000 to 1012.29000	0.333339	1.43329	0.012771	1.00738e+09	9.3952e+06	0.00932639	14952.8	769.215	0.051443
pp_avg	week	2	16	5000	1012.29	1012.6	1012.45	1012.45	17155	1026271685	1.6716	1012.45	1012.29000 to 1012.6000	0.308525	1.43329	0.0567911	1.00738e+09	1.88938e+07	0.0187555	14952.8	2202.22	0.147278
pp_avg	week	2	17	5000	1012.6	1012.9	1012.75	1012.76	16879	1000751861	1.6866	1012.75	1012.6000 to 1012.9000	0.296494	1.43329	0.0641653	1.00738e+09	-6.62597e+06	-0.00657745	14952.8	1926.22	0.12882
pp_avg	week	2	18	5000	1012.9	1013.17	1013.04	1013.04	16892	1011948102	1.6693	1013.04	1012.9000 to 1013.17000	0.275047	1.43329	0.0557001	1.00738e+09	4.57027e+06	0.00453679	14952.8	1939.22	0.129689
pp_avg	week	2	19	5000	1013.17	1013.44	1013.3	1013.3	16590	1011083806	1.6408	1013.31	1013.17000 to 1013.44000	0.262368	1.43329	0.0430599	1.00738e+09	3.70597e+06	0.00367883	14952.8	1637.22	0.109492
pp_avg	week	2	20	5000	1013.44	1013.71	1013.57	1013.57	15923	980887389	1.6233	1013.57	1013.44000 to 1013.71000	0.269525	1.43329	0.0361033	1.00738e+09	-2.64904e+07	-0.0262964	14952.8	970.215	0.0648853
pp_avg	week	2	21	5000	1013.71	1013.97	1013.84	1013.84	15933	987998677	1.6127	1013.84	1013.71000 to 1013.97000	0.262333	1.43329	0.0321875	1.00738e+09	-1.93792e+07	-0.0192372	14952.8	980.215	0.065554
pp_avg	week	2	22	5000	1013.97	1014.22	1014.1	1014.1	16679	1018307254	1.6379	1014.09	1013.97000 to 1014.22000	0.250599	1.43329	0.0418647	1.00738e+09	1.09294e+07	0.0108494	14952.8	1726.22	0.115444
pp_avg	week	2	23	5000	1014.22	1014.46	1014.34	1014.34	16737	1014267706	1.6502	1014.34	1014.22000 to 1014.46000	0.240136	1.43329	0.0470494	1.00738e+09	6.88987e+06	0.00683941	14952.8	1784.22	0.119323
pp_avg	week	2	24	5000	1014.46	1014.69	1014.58	1014.58	16708	980593480	1.7039	1014.58	1014.46000 to 1014.69000	0.234219	1.43329	0.0732291	1.00738e+09	-2.67844e+07	-0.0265882	14952.8	1755.22	0.117384
pp_avg	week	2	25	5000	1014.69	1014.91	1014.8	1014.8	16108	991974407	1.6238	1014.8	1014.69000 to 1014.91000	0.214065	1.43329	0.0362936	1.00738e+09	-1.54034e+07	-0.0152906	14952.8	1155.22	0.0772575
pp_avg	week	2	26	5000	1014.91	1015.13	1015.02	1015.02	16750	1017030522	1.647	1015.02	1014.91000 to 1015.13000	0.222463	1.43329	0.0456714	1.00738e+09	9.65269e+06	0.00958199	14952.8	1797.22	0.120193
pp_avg	week	2	27	5000	1015.13	1015.37	1015.25	1015.25	16294	984199386	1.6556	1015.25	1015.13000 to 1015.37000	0.241436	1.43329	0.0494212	1.00738e+09	-2.31784e+07	-0.0230087	14952.8	1341.22	0.0896967
pp_avg	week	2	28	5000	1015.37	1015.61	1015.49	1015.49	16189	962056520	1.6827	1015.49	1015.37000 to 1015.61000	0.239143	1.43329	0.0622047	1.00738e+09	-4.53213e+07	-0.0449894	14952.8	1236.22	0.0826746
pp_avg	week	2	29	5000	1015.61	1015.87	1015.74	1015.74	17054	999840846	1.7057	1015.74	1015.61000 to 1015.87000	0.258645	1.43329	0.0742065	1.00738e+09	-7.53699e+06	-0.00748179	14952.8	2101.22	0.140523
pp_avg	week	2	30	5000	1015.87	1016.13	1016	1016	17095	1034110458	1.6531	1016	1015.87000 to 1016.13000	0.263873	1.43329	0.0483159	1.00738e+09	2.67326e+07	0.0265368	14952.8	2142.22	0.143265
pp_avg	week	2	31	5000	1016.13	1016.41	1016.27	1016.27	15737	989792849	1.5899	1016.27	1016.13000 to 1016.41000	0.275894	1.43329	0.0245263	1.00738e+09	-1.7585e+07	-0.0174562	14952.8	784.215	0.0524461
pp_avg	week	2	32	5000	1016.41	1016.67	1016.54	1016.55	15485	984689018	1.5726	1016.54	1016.41000 to 1016.67000	0.26251	1.43329	0.0194069	1.00738e+09	-2.26888e+07	-0.0225226	14952.8	532.215	0.0355931
pp_avg	week	2	33	5000	1016.67	1016.91	1016.79	1016.8	15453	991053516	1.5592	1016.79	1016.67000 to 1016.91000	0.242916	1.43329	0.015853	1.00738e+09	-1.63243e+07	-0.0162048	14952.8	500.215	0.033453
pp_avg	week	2	34	5000	1016.91	1017.16	1017.04	1017.04	14900	969811363	1.5364	1017.04	1016.91000 to 1017.16000	0.246781	1.43329	0.0106314	1.00738e+09	-3.75665e+07	-0.0372913	14952.8	-52.7845	-0.00353008
pp_avg	week	2	35	5000	1017.16	1017.42	1017.29	1017.29	15736	990521189	1.5887	1017.29	1017.16000 to 1017.42000	0.254627	1.43329	0.0241519	1.00738e+09	-1.68566e+07	-0.0167332	14952.8	783.215	0.0523792
pp_avg	week	2	36	5000	1017.42	1017.69	1017.55	1017.55	15103	973277446	1.5518	1017.55	1017.42000 to 1017.69000	0.269027	1.43329	0.0140443	1.00738e+09	-3.41004e+07	-0.0338506	14952.8	150.215	0.010046
pp_avg	week	2	37	5000	1017.69	1017.94	1017.81	1017.82	15686	1010633526	1.5521	1017.81	1017.69000 to 1017.94000	0.259124	1.43329	0.0141155	1.00738e+09	3.25569e+06	0.00323185	14952.8	733.215	0.0490354
pp_avg	week	2	38	5000	1017.94	1018.2	1018.07	1018.07	16098	1012129946	1.5905	1018.07	1017.94000 to 1018.2000	0.255998	1.43329	0.0247146	1.00738e+09	4.75211e+06	0.00471731	14952.8	1145.22	0.0765888
pp_avg	week	2	39	5000	1018.2	1018.45	1018.33	1018.33	15807	983007964	1.608	1018.33	1018.2000 to 1018.45000	0.253555	1.43329	0.0305231	1.00738e+09	-2.43699e+07	-0.0241914	14952.8	854.215	0.0571275
pp_avg	week	2	40	5000	1018.45	1018.71	1018.58	1018.58	15563	961674282	1.6183	1018.58	1018.45000 to 1018.71000	0.251065	1.43329	0.0342282	1.00738e+09	-4.57036e+07	-0.0453688	14952.8	610.215	0.0408095
pp_avg	week	2	41	5000	1018.71	1018.95	1018.83	1018.83	16839	1028509775	1.6372	1018.83	1018.71000 to 1018.95000	0.243037	1.43329	0.0415788	1.00738e+09	2.11319e+07	0.0209772	14952.8	1886.22	0.126145
pp_avg	week	2	42	5000	1018.95	1019.19	1019.07	1019.07	16041	1016336571	1.5783	1019.07	1018.95000 to 1019.19000	0.245428	1.43329	0.0210275	1.00738e+09	8.95874e+06	0.00889312	14952.8	1088.22	0.0727768
pp_avg	week	2	43	5000	1019.19	1019.45	1019.32	1019.32	15491	977344156	1.585	1019.32	1019.19000 to 1019.45000	0.260954	1.43329	0.0230155	1.00738e+09	-3.00337e+07	-0.0298137	14952.8	538.215	0.0359943
pp_avg	week	2	44	5000	1019.45	1019.72	1019.59	1019.59	16110	1001160471	1.6091	1019.59	1019.45000 to 1019.72000	0.262426	1.43329	0.0309087	1.00738e+09	-6.21736e+06	-0.00617183	14952.8	1157.22	0.0773913
pp_avg	week	2	45	5000	1019.72	1020.02	1019.86	1019.86	14780	995751477	1.4843	1019.87	1019.72000 to 1020.02000	0.298801	1.43329	0.00260189	1.00738e+09	-1.16264e+07	-0.0115412	14952.8	-172.785	-0.0115553
pp_avg	week	2	46	5000	1020.02	1020.32	1020.17	1020.17	14496	1002427546	1.4461	1020.17	1020.02000 to 1020.32000	0.3079	1.43329	0.000164064	1.00738e+09	-4.95029e+06	-0.00491403	14952.8	-456.785	-0.0305485
pp_avg	week	2	47	5000	1020.32	1020.67	1020.49	1020.49	14655	1028493998	1.4249	1020.5	1020.32000 to 1020.67000	0.342922	1.43329	7.04131e-05	1.00738e+09	2.11162e+07	0.0209615	14952.8	-297.785	-0.019915
pp_avg	week	2	48	5000	1020.67	1021.06	1020.86	1020.85	12951	973784871	1.33	1020.86	1020.67000 to 1021.06000	0.392298	1.43329	0.0106691	1.00738e+09	-3.3593e+07	-0.0333469	14952.8	-2001.78	-0.133874
pp_avg	week	2	49	5000	1021.06	1021.51	1021.28	1021.28	14985	993384930	1.5085	1021.29	1021.06000 to 1021.51000	0.454561	1.43329	0.00565636	1.00738e+09	-1.39929e+07	-0.0138904	14952.8	32.2155	0.00215448
pp_avg	week	2	50	5000	1021.51	1022.01	1021.76	1021.75	13590	998879699	1.3605	1021.76	1021.51000 to 1022.01000	0.499115	1.43329	0.00529857	1.00738e+09	-8.49814e+06	-0.0084359	14952.8	-1362.78	-0.0911392
pp_avg	week	2	51	5000	1022.01	1022.57	1022.3	1022.3	14023	1009492558	1.3891	1022.29	1022.01000 to 1022.57000	0.557993	1.43329	0.00195287	1.00738e+09	2.11472e+06	0.00209923	14952.8	-929.785	-0.0621814
pp_avg	week	2	52	5000	1022.57	1023.16	1022.85	1022.85	14156	1017979942	1.3906	1022.86	1022.57000 to 1023.16000	0.585513	1.43329	0.00182254	1.00738e+09	1.06021e+07	0.0105245	14952.8	-796.785	-0.0532867
pp_avg	week	2	53	5000	1023.16	1023.83	1023.49	1023.49	13612	1004935780	1.3545	1023.49	1023.16000 to 1023.83000	0.671275	1.43329	0.00620806	1.00738e+09	-2.44206e+06	-0.00242417	14952.8	-1340.78	-0.0896679
pp_avg	week	2	54	5000	1023.83	1024.53	1024.18	1024.18	12863	980968571	1.3113	1024.18	1023.83000 to 1024.53000	0.697642	1.43329	0.0148819	1.00738e+09	-2.64093e+07	-0.0262158	14952.8	-2089.78	-0.139759
pp_avg	week	2	55	5000	1024.53	1025.27	1024.89	1024.88	12315	976836628	1.2607	1024.9	1024.53000 to 1025.27000	0.740858	1.43329	0.0297877	1.00738e+09	-3.05412e+07	-0.0303175	14952.8	-2637.78	-0.176408
pp_avg	week	2	56	5000	1025.27	1026.09	1025.66	1025.66	12704	998239334	1.2726	1025.68	1025.27000 to 1026.09000	0.826536	1.43329	0.0258217	1.00738e+09	-9.1385e+06	-0.00907157	14952.8	-2248.78	-0.150392
pp_avg	week	2	57	5000	1026.09	1027.24	1026.65	1026.64	11450	1010368784	1.1332	1026.67	1026.09000 to 1027.24000	1.14999	1.43329	0.0900548	1.00738e+09	2.99095e+06	0.00296904	14952.8	-3502.78	-0.234256
pp_avg	week	2	58	5000	1027.24	1028.63	1027.91	1027.89	10979	968764253	1.1333	1027.94	1027.24000 to 1028.63000	1.38823	1.43329	0.0899948	1.00738e+09	-3.86136e+07	-0.0383308	14952.8	-3973.78	-0.265755
pp_avg	week	2	59	5000	1028.63	1030.45	1029.47	1029.44	9372	965878636	0.9703	1029.54	1028.63000 to 1030.45000	1.81944	1.43329	0.214361	1.00738e+09	-4.14992e+07	-0.0411953	14952.8	-5580.78	-0.373227
pp_avg	week	2	60	5000	1030.45	1036.42	1032.93	1032.57	9276	995732711	0.9316	1033.44	1030.45000 to 1036.42000	5.9684	1.43329	0.251694	1.00738e+09	-1.16451e+07	-0.0115598	14952.8	-5676.78	-0.379647
pp_avg	week	2	61	1490	1036.43	1040.1	1037.75	1037.59	2766	299871993	0.9224	1038.26	1036.43000 to 1040.1000	3.6694	1.43329	0.26101	3.00199e+08	-326602	-0.00108795	4455.93	-1689.93	-0.379254
pp_avg	week	2	61	301490	988.621	1040.1	1016.54	1016.27	901623	60742868740	Min: 0.922	61		Min: 0.214	1.43329	2.3812	6.07429e+10	8.9407e-07	Min: -4.54 %	901623	-5.82077e-11	Min: -37.96 %
			[max]	[sum]	[min]	[max]	[avg]	[median]	[sum]	[sum]	Max: 1.706	[# of classes]	[mbar]	Max: 12.048		[sum]			Max: 9.77 %			Max: 14.73 %
aspect	temptype	lagtype	ClassNo	n	aspectMIN	aspectMAX	aspectAVG	aspectMEDIAN	sumCases	sumPop	incidence	class center	unit	class width	expected inc.	sqared deviance inc.	control sum	control sum	control range	control sum	control sum	control range
																0.9988	= R² (coefficient of determination) of a Gaussian distribution, while extreme classes omitted
Weekly maximum of daily mean air pressure
weeks maximum air pressure
Lagtype = 1
from database												EXCEL calculation
aspect	temptype	Lagtype	classNo	classN	aspect_min	aspect_max	aspect_avg	aspect_median	sum_cases	sum_pop	incidence	class center	legend	class width	expected incidence	squared deviance inc.	expected pop	pop diff. abs.	pop diff. per cent	expected cases	case diff. abs.	case diff. per cent
pp_max	week	2	1	5000	994.675	1009.3	1006.29	1007.09	12940	1073495304	1.2054	1001.99	994.68000 to 1009.3000	14.6203	1.43329	0.0519344	1.00738e+09	6.61175e+07	0.0656332	14952.8	-2012.78	-0.134609
pp_max	week	2	2	5000	1009.3	1011.81	1010.72	1010.81	14551	1067064122	1.3636	1010.56	1009.3000 to 1011.81000	2.51576	1.43329	0.00485687	1.00738e+09	5.96863e+07	0.0592492	14952.8	-401.785	-0.0268702
pp_max	week	2	3	5000	1011.81	1013.18	1012.56	1012.6	16150	1048961779	1.5396	1012.5	1011.81000 to 1013.18000	1.37036	1.43329	0.0113015	1.00738e+09	4.15839e+07	0.0412794	14952.8	1197.22	0.0800664
pp_max	week	2	4	5000	1013.19	1014.17	1013.71	1013.73	16417	1013628205	1.6196	1013.68	1013.19000 to 1014.17000	0.984276	1.43329	0.0347109	1.00738e+09	6.25037e+06	0.00620459	14952.8	1464.22	0.0979226
pp_max	week	2	5	5000	1014.17	1014.85	1014.52	1014.53	16231	1032965198	1.5713	1014.51	1014.17000 to 1014.85000	0.678884	1.43329	0.0190464	1.00738e+09	2.55874e+07	0.0254	14952.8	1278.22	0.0854834
pp_max	week	2	6	5000	1014.85	1015.38	1015.12	1015.12	17351	1039679624	1.6689	1015.11	1014.85000 to 1015.38000	0.531422	1.43329	0.0555115	1.00738e+09	3.23018e+07	0.0320652	14952.8	2398.22	0.160386
pp_max	week	2	7	5000	1015.38	1015.87	1015.63	1015.63	16011	1003048855	1.5962	1015.63	1015.38000 to 1015.87000	0.490986	1.43329	0.0265393	1.00738e+09	-4.32898e+06	-0.00429728	14952.8	1058.22	0.0707705
pp_max	week	2	8	5000	1015.87	1016.3	1016.08	1016.08	16475	1009917405	1.6313	1016.09	1015.87000 to 1016.3000	0.43133	1.43329	0.0392075	1.00738e+09	2.53957e+06	0.00252097	14952.8	1522.22	0.101801
pp_max	week	2	9	5000	1016.3	1016.74	1016.53	1016.53	16657	984169590	1.6925	1016.52	1016.3000 to 1016.74000	0.433578	1.43329	0.0671892	1.00738e+09	-2.32082e+07	-0.0230383	14952.8	1704.22	0.113973
pp_max	week	2	10	5000	1016.74	1017.12	1016.93	1016.93	16523	992667412	1.6645	1016.93	1016.74000 to 1017.12000	0.383756	1.43329	0.0534575	1.00738e+09	-1.47104e+07	-0.0146027	14952.8	1570.22	0.105012
pp_max	week	2	11	5000	1017.12	1017.5	1017.31	1017.31	17057	1017089965	1.677	1017.31	1017.12000 to 1017.5000	0.377881	1.43329	0.059394	1.00738e+09	9.71213e+06	0.009641	14952.8	2104.22	0.140724
pp_max	week	2	12	5000	1017.5	1017.83	1017.66	1017.67	16736	975869929	1.715	1017.66	1017.5000 to 1017.83000	0.328743	1.43329	0.0793598	1.00738e+09	-3.15079e+07	-0.0312771	14952.8	1783.22	0.119256
pp_max	week	2	13	5000	1017.83	1018.13	1017.99	1017.99	16548	971322022	1.7037	1017.98	1017.83000 to 1018.13000	0.306685	1.43329	0.0731209	1.00738e+09	-3.60558e+07	-0.0357917	14952.8	1595.22	0.106684
pp_max	week	2	14	5000	1018.13	1018.43	1018.28	1018.29	16573	976001152	1.6981	1018.28	1018.13000 to 1018.43000	0.29106	1.43329	0.0701237	1.00738e+09	-3.13767e+07	-0.0311469	14952.8	1620.22	0.108355
pp_max	week	2	15	5000	1018.43	1018.72	1018.58	1018.58	16579	993287993	1.6691	1018.57	1018.43000 to 1018.72000	0.291314	1.43329	0.0556058	1.00738e+09	-1.40898e+07	-0.0139867	14952.8	1626.22	0.108757
pp_max	week	2	16	5000	1018.72	1019.01	1018.87	1018.87	16817	1017575273	1.6527	1018.86	1018.72000 to 1019.01000	0.292551	1.43329	0.0481402	1.00738e+09	1.01974e+07	0.0101228	14952.8	1864.22	0.124673
pp_max	week	2	17	5000	1019.01	1019.3	1019.16	1019.16	16390	976491112	1.6785	1019.15	1019.01000 to 1019.3000	0.290597	1.43329	0.0601273	1.00738e+09	-3.08867e+07	-0.0306605	14952.8	1437.22	0.0961169
pp_max	week	2	18	5000	1019.3	1019.59	1019.44	1019.44	16565	1021119607	1.6222	1019.44	1019.3000 to 1019.59000	0.289721	1.43329	0.0356865	1.00738e+09	1.37418e+07	0.0136411	14952.8	1612.22	0.10782
pp_max	week	2	19	5000	1019.59	1019.88	1019.73	1019.73	16618	1007764911	1.649	1019.74	1019.59000 to 1019.88000	0.292611	1.43329	0.0465303	1.00738e+09	387075	0.00038424	14952.8	1665.22	0.111365
pp_max	week	2	20	5000	1019.88	1020.13	1020.01	1020	16681	1016628490	1.6408	1020.01	1019.88000 to 1020.13000	0.246887	1.43329	0.0430599	1.00738e+09	9.25065e+06	0.0091829	14952.8	1728.22	0.115578
pp_max	week	2	21	5000	1020.13	1020.37	1020.25	1020.25	16993	1032547591	1.6457	1020.25	1020.13000 to 1020.37000	0.244475	1.43329	0.0451175	1.00738e+09	2.51698e+07	0.0249854	14952.8	2040.22	0.136444
pp_max	week	2	22	5000	1020.37	1020.61	1020.49	1020.5	16551	1002486461	1.651	1020.49	1020.37000 to 1020.61000	0.231628	1.43329	0.0473971	1.00738e+09	-4.89137e+06	-0.00485555	14952.8	1598.22	0.106884
pp_max	week	2	23	5000	1020.61	1020.85	1020.73	1020.73	17051	999610588	1.7058	1020.73	1020.61000 to 1020.85000	0.248611	1.43329	0.074261	1.00738e+09	-7.76725e+06	-0.00771036	14952.8	2098.22	0.140323
pp_max	week	2	24	5000	1020.85	1021.11	1020.98	1020.98	17275	1003243529	1.7219	1020.98	1020.85000 to 1021.11000	0.258173	1.43329	0.083295	1.00738e+09	-4.13431e+06	-0.00410403	14952.8	2322.22	0.155303
pp_max	week	2	25	5000	1021.11	1021.4	1021.25	1021.25	17746	1036613043	1.7119	1021.25	1021.11000 to 1021.4000	0.283403	1.43329	0.0776228	1.00738e+09	2.92352e+07	0.0290211	14952.8	2793.22	0.186802
pp_max	week	2	26	5000	1021.4	1021.67	1021.53	1021.53	17437	1019445068	1.7104	1021.53	1021.4000 to 1021.67000	0.275227	1.43329	0.0767893	1.00738e+09	1.20672e+07	0.0119789	14952.8	2484.22	0.166137
pp_max	week	2	27	5000	1021.67	1021.95	1021.81	1021.81	17438	1004694783	1.7357	1021.81	1021.67000 to 1021.95000	0.282564	1.43329	0.091451	1.00738e+09	-2.68305e+06	-0.0026634	14952.8	2485.22	0.166204
pp_max	week	2	28	5000	1021.95	1022.24	1022.1	1022.1	16450	995731800	1.6521	1022.1	1021.95000 to 1022.24000	0.284921	1.43329	0.0478773	1.00738e+09	-1.1646e+07	-0.0115607	14952.8	1497.22	0.10013
pp_max	week	2	29	5000	1022.24	1022.53	1022.39	1022.39	16189	998449755	1.6214	1022.38	1022.24000 to 1022.53000	0.289444	1.43329	0.0353849	1.00738e+09	-8.92808e+06	-0.00886269	14952.8	1236.22	0.0826746
pp_max	week	2	30	5000	1022.53	1022.82	1022.68	1022.68	15886	988260110	1.6075	1022.68	1022.53000 to 1022.82000	0.29509	1.43329	0.0303487	1.00738e+09	-1.91177e+07	-0.0189777	14952.8	933.215	0.0624108
pp_max	week	2	31	5000	1022.82	1023.14	1022.98	1022.99	16220	998355271	1.6247	1022.98	1022.82000 to 1023.14000	0.319309	1.43329	0.0366373	1.00738e+09	-9.02256e+06	-0.00895649	14952.8	1267.22	0.0847478
pp_max	week	2	32	5000	1023.14	1023.45	1023.3	1023.3	15854	1012846029	1.5653	1023.3	1023.14000 to 1023.45000	0.305572	1.43329	0.0174263	1.00738e+09	5.46819e+06	0.00542815	14952.8	901.215	0.0602707
pp_max	week	2	33	5000	1023.45	1023.75	1023.6	1023.6	15421	1032490942	1.4936	1023.6	1023.45000 to 1023.75000	0.306099	1.43329	0.00363714	1.00738e+09	2.51131e+07	0.0249292	14952.8	468.215	0.0313129
pp_max	week	2	34	5000	1023.75	1024.05	1023.9	1023.9	15217	1044301526	1.4571	1023.9	1023.75000 to 1024.05000	0.296253	1.43329	0.000566856	1.00738e+09	3.69237e+07	0.0366533	14952.8	264.215	0.01767
pp_max	week	2	35	5000	1024.05	1024.34	1024.19	1024.2	14677	1013469299	1.4482	1024.2	1024.05000 to 1024.34000	0.289201	1.43329	0.000222271	1.00738e+09	6.09146e+06	0.00604685	14952.8	-275.785	-0.0184437
pp_max	week	2	36	5000	1024.34	1024.63	1024.48	1024.49	14656	1009245121	1.4522	1024.48	1024.34000 to 1024.63000	0.289091	1.43329	0.000357541	1.00738e+09	1.86729e+06	0.00185361	14952.8	-296.785	-0.0198481
pp_max	week	2	37	5000	1024.63	1024.93	1024.78	1024.78	14445	991507239	1.4569	1024.78	1024.63000 to 1024.93000	0.297249	1.43329	0.000557373	1.00738e+09	-1.58706e+07	-0.0157544	14952.8	-507.785	-0.0339592
pp_max	week	2	38	5000	1024.93	1025.23	1025.08	1025.09	14487	994291109	1.457	1025.08	1024.93000 to 1025.23000	0.306698	1.43329	0.000562105	1.00738e+09	-1.30867e+07	-0.0129909	14952.8	-465.785	-0.0311504
pp_max	week	2	39	5000	1025.23	1025.55	1025.39	1025.39	14164	970714469	1.4591	1025.39	1025.23000 to 1025.55000	0.316055	1.43329	0.000666091	1.00738e+09	-3.66634e+07	-0.0363949	14952.8	-788.785	-0.0527517
pp_max	week	2	40	5000	1025.55	1025.88	1025.71	1025.7	14392	984941471	1.4612	1025.72	1025.55000 to 1025.88000	0.333059	1.43329	0.000778898	1.00738e+09	-2.24364e+07	-0.022272	14952.8	-560.785	-0.0375037
pp_max	week	2	41	5000	1025.88	1026.2	1026.04	1026.04	14558	994871119	1.4633	1026.04	1025.88000 to 1026.2000	0.317129	1.43329	0.000900525	1.00738e+09	-1.25067e+07	-0.0124151	14952.8	-394.785	-0.0264021
pp_max	week	2	42	5000	1026.2	1026.52	1026.36	1026.36	14385	995703425	1.4447	1026.36	1026.2000 to 1026.52000	0.319501	1.43329	0.000130159	1.00738e+09	-1.16744e+07	-0.0115889	14952.8	-567.785	-0.0379718
pp_max	week	2	43	5000	1026.52	1026.86	1026.69	1026.69	15235	1033263589	1.4745	1026.69	1026.52000 to 1026.86000	0.340961	1.43329	0.00169816	1.00738e+09	2.58858e+07	0.0256962	14952.8	282.215	0.0188738
pp_max	week	2	44	5000	1026.86	1027.2	1027.03	1027.03	14620	1006913811	1.452	1027.03	1026.86000 to 1027.2000	0.339943	1.43329	0.000350017	1.00738e+09	-464025	-0.000460626	14952.8	-332.785	-0.0222557
pp_max	week	2	45	5000	1027.2	1027.57	1027.38	1027.39	14276	997854746	1.4307	1027.39	1027.2000 to 1027.57000	0.369545	1.43329	6.71459e-06	1.00738e+09	-9.52309e+06	-0.00945334	14952.8	-676.785	-0.0452614
pp_max	week	2	46	5000	1027.57	1027.96	1027.76	1027.76	14265	1008674531	1.4142	1027.77	1027.57000 to 1027.96000	0.392059	1.43329	0.000364476	1.00738e+09	1.2967e+06	0.0012872	14952.8	-687.785	-0.0459971
pp_max	week	2	47	5000	1027.96	1028.4	1028.18	1028.18	13658	994563945	1.3733	1028.18	1027.96000 to 1028.4000	0.436467	1.43329	0.00359895	1.00738e+09	-1.28139e+07	-0.01272	14952.8	-1294.78	-0.0865915
pp_max	week	2	48	5000	1028.4	1028.85	1028.62	1028.61	14439	1042797325	1.3846	1028.63	1028.4000 to 1028.85000	0.452492	1.43329	0.00237084	1.00738e+09	3.54195e+07	0.0351601	14952.8	-513.785	-0.0343605
pp_max	week	2	49	5000	1028.85	1029.36	1029.1	1029.1	12665	999861070	1.2667	1029.11	1028.85000 to 1029.36000	0.511547	1.43329	0.0277526	1.00738e+09	-7.51677e+06	-0.00746171	14952.8	-2287.78	-0.153001
pp_max	week	2	50	5000	1029.36	1029.97	1029.65	1029.64	12845	984403800	1.3049	1029.67	1029.36000 to 1029.97000	0.604956	1.43329	0.0164843	1.00738e+09	-2.2974e+07	-0.0228058	14952.8	-2107.78	-0.140963
pp_max	week	2	51	5000	1029.97	1030.64	1030.3	1030.3	12296	985737077	1.2474	1030.3	1029.97000 to 1030.64000	0.671888	1.43329	0.0345556	1.00738e+09	-2.16408e+07	-0.0214823	14952.8	-2656.78	-0.177678
pp_max	week	2	52	5000	1030.64	1031.3	1030.97	1030.97	12374	1002705434	1.2341	1030.97	1030.64000 to 1031.3000	0.657214	1.43329	0.0396772	1.00738e+09	-4.6724e+06	-0.00463818	14952.8	-2578.78	-0.172462
pp_max	week	2	53	5000	1031.3	1032.01	1031.65	1031.64	12721	1057060253	1.2034	1031.65	1031.3000 to 1032.01000	0.709473	1.43329	0.05285	1.00738e+09	4.96824e+07	0.0493186	14952.8	-2231.78	-0.149255
pp_max	week	2	54	5000	1032.01	1032.65	1032.33	1032.32	11550	996215341	1.1594	1032.33	1032.01000 to 1032.65000	0.643465	1.43329	0.0750164	1.00738e+09	-1.11625e+07	-0.0110807	14952.8	-3402.78	-0.227569
pp_max	week	2	55	5000	1032.65	1033.36	1033	1033	11327	991643899	1.1422	1033.01	1032.65000 to 1033.36000	0.710332	1.43329	0.0847341	1.00738e+09	-1.57339e+07	-0.0156187	14952.8	-3625.78	-0.242482
pp_max	week	2	56	5000	1033.36	1034.14	1033.75	1033.76	10793	980365087	1.1009	1033.75	1033.36000 to 1034.14000	0.773958	1.43329	0.110484	1.00738e+09	-2.70127e+07	-0.0268149	14952.8	-4159.78	-0.278195
pp_max	week	2	57	5000	1034.14	1035	1034.56	1034.56	10988	987924180	1.1122	1034.57	1034.14000 to 1035.000	0.867966	1.43329	0.1031	1.00738e+09	-1.94537e+07	-0.0193112	14952.8	-3964.78	-0.265154
pp_max	week	2	58	5000	1035	1036.37	1035.64	1035.61	11140	999158134	1.1149	1035.69	1035.000 to 1036.37000	1.36883	1.43329	0.101373	1.00738e+09	-8.2197e+06	-0.0081595	14952.8	-3812.78	-0.254988
pp_max	week	2	59	5000	1036.37	1038.73	1037.42	1037.39	11071	1003890445	1.1028	1037.55	1036.37000 to 1038.73000	2.35526	1.43329	0.109224	1.00738e+09	-3.48739e+06	-0.00346185	14952.8	-3881.78	-0.259603
pp_max	week	2	60	5000	1038.73	1042.51	1040.54	1040.56	9061	1011665646	0.8957	1040.62	1038.73000 to 1042.51000	3.77591	1.43329	0.289004	1.00738e+09	4.28781e+06	0.00425641	14952.8	-5891.78	-0.394026
pp_max	week	2	61	1490	1042.51	1048.73	1044.06	1043.61	2937	295602731	0.9936	1045.62	1042.51000 to 1048.73000	6.22383	1.43329	0.193328	3.00199e+08	-4.59586e+06	-0.0153094	4455.93	-1518.93	-0.340878
pp_max	week	2	61	301490	994.675	1048.73	1023.67	1022.99	901623	60742868740	Min: 0.896	61		Min: 1001.986	1.43329	2.85286	6.07429e+10	8.9407e-07	Min: -3.64 %	901623	-7.82165e-11	Min: -39.4 %
			[max]	[sum]	[min]	[max]	[avg]	[median]	[sum]	[sum]	Max: 1.736	[# of classes]	[mbar]	Max: 1045.619		[sum]			Max: 6.56 %			Max: 18.68 %
aspect	temptype	lagtype	ClassNo	n	aspectMIN	aspectMAX	aspectAVG	aspectMEDIAN	sumCases	sumPop	incidence	class center	unit	class width	expected inc.	sqared deviance inc.	control sum	control sum	control range	control sum	control sum	control range
																0.9982	= R² (coefficient of determination) of a Gaussian distribution, while extreme classes omitted
Weekly minimum of daily mean air pressure
weeks minimum air pressure
Lagtype = 1
from database												EXCEL calculation
aspect_name	temptype	Lagtype	classNo	classN	aspect_min	aspect_max	aspect_avg	aspect_median	sum_cases	sum_pop	incidence	class center	legend	class width	expected incidence	squared deviance inc.	expected pop	pop diff. abs.	pop diff. per cent	expected cases	case diff. abs.	case diff. per cent
pp_min	week	2	1	5000	973.949	989.338	985.55	986.442	12211	1090260728	1.12	981.643	973.95000 to 989.34000	15.3889	1.43329	0.0981514	1.00738e+09	8.28829e+07	0.0822759	14952.8	-2741.78	-0.183363
pp_min	week	2	2	5000	989.338	992.496	990.981	991	13097	1075017114	1.2183	990.917	989.34000 to 992.5000	3.15758	1.43329	0.0462212	1.00738e+09	6.76393e+07	0.0671439	14952.8	-1855.78	-0.12411
pp_min	week	2	3	5000	992.497	994.542	993.622	993.7	12757	1062089256	1.2011	993.519	992.5000 to 994.54000	2.04587	1.43329	0.0539128	1.00738e+09	5.47114e+07	0.0543107	14952.8	-2195.78	-0.146848
pp_min	week	2	4	5000	994.542	995.975	995.288	995.305	12725	1073253627	1.1856	995.259	994.54000 to 995.97000	1.43228	1.43329	0.061351	1.00738e+09	6.58758e+07	0.0653933	14952.8	-2227.78	-0.148988
pp_min	week	2	5	5000	995.975	997.179	996.588	996.6	11659	1008339283	1.1563	996.577	995.98000 to 997.18000	1.20323	1.43329	0.0767242	1.00738e+09	961447	0.000954406	14952.8	-3293.78	-0.220279
pp_min	week	2	6	5000	997.179	998.138	997.666	997.669	12933	1035224266	1.2493	997.659	997.18000 to 998.14000	0.959585	1.43329	0.0338528	1.00738e+09	2.78464e+07	0.0276425	14952.8	-2019.78	-0.135077
pp_min	week	2	7	5000	998.138	999.023	998.583	998.581	12524	1028518239	1.2177	998.581	998.14000 to 999.02000	0.884044	1.43329	0.0464796	1.00738e+09	2.11404e+07	0.0209856	14952.8	-2428.78	-0.16243
pp_min	week	2	8	5000	999.023	999.848	999.439	999.443	12626	1025571106	1.2311	999.436	999.02000 to 999.85000	0.825447	1.43329	0.0408813	1.00738e+09	1.81933e+07	0.01806	14952.8	-2326.78	-0.155609
pp_min	week	2	9	5000	999.848	1000.56	1000.21	1000.2	12991	1007789308	1.2891	1000.21	999.85000 to 1000.56000	0.714416	1.43329	0.0207911	1.00738e+09	411472	0.000408459	14952.8	-1961.78	-0.131199
pp_min	week	2	10	5000	1000.56	1001.27	1000.92	1000.91	13536	1005834553	1.3457	1000.92	1000.56000 to 1001.27000	0.709223	1.43329	0.00767223	1.00738e+09	-1.54328e+06	-0.00153198	14952.8	-1416.78	-0.0947505
pp_min	week	2	11	5000	1001.27	1001.91	1001.6	1001.6	13954	1030713266	1.3538	1001.59	1001.27000 to 1001.91000	0.641826	1.43329	0.00631886	1.00738e+09	2.33354e+07	0.0231645	14952.8	-998.785	-0.0667959
pp_min	week	2	12	5000	1001.91	1002.5	1002.22	1002.22	14742	1046637306	1.4085	1002.21	1001.91000 to 1002.5000	0.585991	1.43329	0.000614606	1.00738e+09	3.92595e+07	0.0389719	14952.8	-210.785	-0.0140967
pp_min	week	2	13	5000	1002.5	1003.04	1002.77	1002.77	14995	1047587189	1.4314	1002.77	1002.5000 to 1003.04000	0.536991	1.43329	3.57684e-06	1.00738e+09	4.02094e+07	0.0399149	14952.8	42.2155	0.00282325
pp_min	week	2	14	5000	1003.04	1003.52	1003.28	1003.29	15543	1041350648	1.4926	1003.28	1003.04000 to 1003.52000	0.48539	1.43329	0.00351753	1.00738e+09	3.39728e+07	0.033724	14952.8	590.215	0.0394719
pp_min	week	2	15	5000	1003.52	1004	1003.77	1003.77	15219	1038285818	1.4658	1003.76	1003.52000 to 1004.000	0.481023	1.43329	0.00105682	1.00738e+09	3.0908e+07	0.0306816	14952.8	266.215	0.0178037
pp_min	week	2	16	5000	1004	1004.44	1004.23	1004.23	14648	1003175470	1.4602	1004.22	1004.000 to 1004.44000	0.436762	1.43329	0.000724081	1.00738e+09	-4.20237e+06	-0.00417159	14952.8	-304.785	-0.0203831
pp_min	week	2	17	5000	1004.44	1004.85	1004.65	1004.66	14569	1012838334	1.4384	1004.65	1004.44000 to 1004.85000	0.412794	1.43329	2.60993e-05	1.00738e+09	5.4605e+06	0.00542051	14952.8	-383.785	-0.0256664
pp_min	week	2	18	5000	1004.85	1005.27	1005.06	1005.06	14549	1010288036	1.4401	1005.06	1004.85000 to 1005.27000	0.421555	1.43329	4.6359e-05	1.00738e+09	2.9102e+06	0.00288889	14952.8	-403.785	-0.027004
pp_min	week	2	19	5000	1005.27	1005.68	1005.48	1005.48	15505	1057692526	1.4659	1005.48	1005.27000 to 1005.68000	0.406766	1.43329	0.00106333	1.00738e+09	5.03147e+07	0.0499462	14952.8	552.215	0.0369306
pp_min	week	2	20	5000	1005.68	1006.08	1005.88	1005.88	15538	1019997549	1.5233	1005.88	1005.68000 to 1006.08000	0.397953	1.43329	0.00810157	1.00738e+09	1.26197e+07	0.0125273	14952.8	585.215	0.0391376
pp_min	week	2	21	5000	1006.08	1006.46	1006.27	1006.27	16462	1037478326	1.5867	1006.27	1006.08000 to 1006.46000	0.375947	1.43329	0.0235342	1.00738e+09	3.01005e+07	0.02988	14952.8	1509.22	0.100932
pp_min	week	2	22	5000	1006.46	1006.82	1006.64	1006.64	16180	1033621287	1.5654	1006.64	1006.46000 to 1006.82000	0.361924	1.43329	0.0174527	1.00738e+09	2.62435e+07	0.0260512	14952.8	1227.22	0.0820727
pp_min	week	2	23	5000	1006.82	1007.18	1007	1007	16031	1003802209	1.597	1007	1006.82000 to 1007.18000	0.365997	1.43329	0.0268006	1.00738e+09	-3.57563e+06	-0.00354944	14952.8	1078.22	0.072108
pp_min	week	2	24	5000	1007.18	1007.52	1007.35	1007.35	15788	977831054	1.6146	1007.35	1007.18000 to 1007.52000	0.334019	1.43329	0.0328729	1.00738e+09	-2.95468e+07	-0.0293304	14952.8	835.215	0.0558569
pp_min	week	2	25	5000	1007.52	1007.85	1007.69	1007.69	16813	1012251174	1.661	1007.69	1007.52000 to 1007.85000	0.333675	1.43329	0.0518513	1.00738e+09	4.87334e+06	0.00483765	14952.8	1860.22	0.124406
pp_min	week	2	26	5000	1007.85	1008.16	1008.01	1008	17195	1012993497	1.6974	1008.01	1007.85000 to 1008.16000	0.307693	1.43329	0.0697534	1.00738e+09	5.61566e+06	0.00557453	14952.8	2242.22	0.149953
pp_min	week	2	27	5000	1008.16	1008.46	1008.31	1008.31	17410	995771252	1.7484	1008.31	1008.16000 to 1008.46000	0.298773	1.43329	0.0992935	1.00738e+09	-1.16066e+07	-0.0115216	14952.8	2457.22	0.164332
pp_min	week	2	28	5000	1008.46	1008.74	1008.6	1008.6	17511	1020749004	1.7155	1008.6	1008.46000 to 1008.74000	0.279074	1.43329	0.0796418	1.00738e+09	1.33712e+07	0.0132732	14952.8	2558.22	0.171086
pp_min	week	2	29	5000	1008.74	1009.03	1008.89	1008.89	17168	996933304	1.7221	1008.88	1008.74000 to 1009.03000	0.291728	1.43329	0.0834105	1.00738e+09	-1.04445e+07	-0.010368	14952.8	2215.22	0.148147
pp_min	week	2	30	5000	1009.03	1009.32	1009.18	1009.18	16978	973145768	1.7447	1009.17	1009.03000 to 1009.32000	0.288133	1.43329	0.0969754	1.00738e+09	-3.42321e+07	-0.0339814	14952.8	2025.22	0.135441
pp_min	week	2	31	5000	1009.32	1009.6	1009.46	1009.46	16835	989813890	1.7008	1009.46	1009.32000 to 1009.6000	0.282225	1.43329	0.0715609	1.00738e+09	-1.75639e+07	-0.0174353	14952.8	1882.22	0.125877
pp_min	week	2	32	5000	1009.6	1009.87	1009.73	1009.73	16853	986105347	1.709	1009.74	1009.6000 to 1009.87000	0.274383	1.43329	0.0760153	1.00738e+09	-2.12725e+07	-0.0211167	14952.8	1900.22	0.127081
pp_min	week	2	33	5000	1009.87	1010.13	1010	1010	16283	978833318	1.6635	1010	1009.87000 to 1010.13000	0.258075	1.43329	0.0529961	1.00738e+09	-2.85445e+07	-0.0283355	14952.8	1330.22	0.0889611
pp_min	week	2	34	5000	1010.13	1010.4	1010.27	1010.27	16129	973849655	1.6562	1010.26	1010.13000 to 1010.4000	0.263635	1.43329	0.0496883	1.00738e+09	-3.35282e+07	-0.0332826	14952.8	1176.22	0.078662
pp_min	week	2	35	5000	1010.4	1010.65	1010.52	1010.52	16791	997764347	1.6829	1010.52	1010.4000 to 1010.65000	0.256868	1.43329	0.0623045	1.00738e+09	-9.61349e+06	-0.00954308	14952.8	1838.22	0.122935
pp_min	week	2	36	5000	1010.65	1010.94	1010.79	1010.8	16859	1010116678	1.669	1010.8	1010.65000 to 1010.94000	0.283846	1.43329	0.0555586	1.00738e+09	2.73884e+06	0.00271878	14952.8	1906.22	0.127482
pp_min	week	2	37	5000	1010.94	1011.23	1011.08	1011.08	16190	998732693	1.6211	1011.08	1010.94000 to 1011.23000	0.292754	1.43329	0.0352721	1.00738e+09	-8.64514e+06	-0.00858183	14952.8	1237.22	0.0827415
pp_min	week	2	38	5000	1011.23	1011.52	1011.38	1011.38	16195	1001906048	1.6164	1011.38	1011.23000 to 1011.52000	0.291431	1.43329	0.0335288	1.00738e+09	-5.47179e+06	-0.00543171	14952.8	1242.22	0.0830759
pp_min	week	2	39	5000	1011.52	1011.82	1011.67	1011.67	15605	1004692079	1.5532	1011.67	1011.52000 to 1011.82000	0.300475	1.43329	0.0143781	1.00738e+09	-2.68576e+06	-0.00266609	14952.8	652.215	0.0436183
pp_min	week	2	40	5000	1011.82	1012.14	1011.98	1011.98	15198	991241772	1.5332	1011.98	1011.82000 to 1012.14000	0.31818	1.43329	0.00998176	1.00738e+09	-1.61361e+07	-0.0160179	14952.8	245.215	0.0163993
pp_min	week	2	41	5000	1012.14	1012.46	1012.3	1012.3	15081	989054987	1.5248	1012.3	1012.14000 to 1012.46000	0.317318	1.43329	0.00837385	1.00738e+09	-1.83228e+07	-0.0181887	14952.8	128.215	0.00857469
pp_min	week	2	42	5000	1012.46	1012.77	1012.61	1012.61	15174	974926083	1.5564	1012.61	1012.46000 to 1012.77000	0.312253	1.43329	0.0151558	1.00738e+09	-3.24518e+07	-0.0322141	14952.8	221.215	0.0147943
pp_min	week	2	43	5000	1012.77	1013.07	1012.92	1012.91	15313	979516076	1.5633	1012.92	1012.77000 to 1013.07000	0.303321	1.43329	0.0169023	1.00738e+09	-2.78618e+07	-0.0276577	14952.8	360.215	0.0240902
pp_min	week	2	44	5000	1013.07	1013.4	1013.23	1013.23	15136	975858867	1.551	1013.24	1013.07000 to 1013.4000	0.326444	1.43329	0.0138553	1.00738e+09	-3.1519e+07	-0.0312881	14952.8	183.215	0.0122529
pp_min	week	2	45	5000	1013.4	1013.76	1013.58	1013.58	14971	968246442	1.5462	1013.58	1013.4000 to 1013.76000	0.36077	1.43329	0.0127484	1.00738e+09	-3.91314e+07	-0.0388448	14952.8	18.2155	0.0012182
pp_min	week	2	46	5000	1013.76	1014.1	1013.93	1013.92	16036	1018352855	1.5747	1013.93	1013.76000 to 1014.1000	0.339075	1.43329	0.0199964	1.00738e+09	1.0975e+07	0.0108946	14952.8	1083.22	0.0724424
pp_min	week	2	47	5000	1014.1	1014.46	1014.28	1014.28	15854	985572150	1.6086	1014.28	1014.1000 to 1014.46000	0.363504	1.43329	0.0307332	1.00738e+09	-2.18057e+07	-0.021646	14952.8	901.215	0.0602707
pp_min	week	2	48	5000	1014.46	1014.84	1014.65	1014.65	16271	970182586	1.6771	1014.65	1014.46000 to 1014.84000	0.374946	1.43329	0.0594427	1.00738e+09	-3.71952e+07	-0.0369228	14952.8	1318.22	0.0881585
pp_min	week	2	49	5000	1014.84	1015.21	1015.03	1015.02	16132	993734067	1.6234	1015.03	1014.84000 to 1015.21000	0.375873	1.43329	0.0361413	1.00738e+09	-1.36438e+07	-0.0135438	14952.8	1179.22	0.0788626
pp_min	week	2	50	5000	1015.21	1015.61	1015.42	1015.41	16612	999274636	1.6624	1015.41	1015.21000 to 1015.61000	0.396619	1.43329	0.0524908	1.00738e+09	-8.1032e+06	-0.00804385	14952.8	1659.22	0.110964
pp_min	week	2	51	5000	1015.61	1016.06	1015.83	1015.82	15781	1002853626	1.5736	1015.83	1015.61000 to 1016.06000	0.445857	1.43329	0.0196865	1.00738e+09	-4.52421e+06	-0.00449108	14952.8	828.215	0.0553887
pp_min	week	2	52	5000	1016.06	1016.59	1016.32	1016.32	16139	968837740	1.6658	1016.33	1016.06000 to 1016.59000	0.53668	1.43329	0.0540603	1.00738e+09	-3.85401e+07	-0.0382578	14952.8	1186.22	0.0793307
pp_min	week	2	53	5000	1016.59	1017.21	1016.89	1016.88	15766	985838579	1.5992	1016.9	1016.59000 to 1017.21000	0.616062	1.43329	0.0275257	1.00738e+09	-2.15393e+07	-0.0213815	14952.8	813.215	0.0543856
pp_min	week	2	54	5000	1017.21	1018.02	1017.61	1017.6	14279	976874289	1.4617	1017.62	1017.21000 to 1018.02000	0.812021	1.43329	0.000807057	1.00738e+09	-3.05035e+07	-0.0302801	14952.8	-673.785	-0.0450608
pp_min	week	2	55	5000	1018.02	1018.91	1018.46	1018.45	14354	984077268	1.4586	1018.47	1018.02000 to 1018.91000	0.89224	1.43329	0.000640533	1.00738e+09	-2.33006e+07	-0.0231299	14952.8	-598.785	-0.040045
pp_min	week	2	56	5000	1018.91	1019.92	1019.42	1019.42	13523	1006431714	1.3437	1019.42	1018.91000 to 1019.92000	1.00258	1.43329	0.00802659	1.00738e+09	-946122	-0.000939193	14952.8	-1429.78	-0.0956199
pp_min	week	2	57	5000	1019.92	1021.18	1020.5	1020.48	12387	984010899	1.2588	1020.55	1019.92000 to 1021.18000	1.26038	1.43329	0.0304472	1.00738e+09	-2.33669e+07	-0.0231958	14952.8	-2565.78	-0.171592
pp_min	week	2	58	5000	1021.18	1022.82	1021.97	1021.96	13004	1002227300	1.2975	1022	1021.18000 to 1022.82000	1.6383	1.43329	0.0184393	1.00738e+09	-5.15054e+06	-0.00511281	14952.8	-1948.78	-0.130329
pp_min	week	2	59	5000	1022.82	1025.25	1023.9	1023.81	11540	992965059	1.1622	1024.03	1022.82000 to 1025.25000	2.43129	1.43329	0.0734905	1.00738e+09	-1.44128e+07	-0.0143072	14952.8	-3412.78	-0.228237
pp_min	week	2	60	5000	1025.25	1030.8	1027.58	1027.45	8648	969562300	0.8919	1028.02	1025.25000 to 1030.8000	5.55223	1.43329	0.293104	1.00738e+09	-3.78155e+07	-0.0375386	14952.8	-6304.78	-0.421646
pp_min	week	2	61	1490	1030.8	1037.73	1033.1	1032.29	2827	296374893	0.9539	1034.27	1030.8000 to 1037.73000	6.93122	1.43329	0.229816	3.00199e+08	-3.8237e+06	-0.0127372	4455.93	-1628.93	-0.365565
pp_min	week	2	61	301490	973.949	1037.73	1009.05	1009.46	901623	60742868740	Min: 0.892	61		Min: 0.257	1.43329	2.57227	6.07429e+10	8.9407e-07	Min: -3.88 %	901623	-4.00178e-11	Min: -42.16 %
			[max]	[sum]	[min]	[max]	[avg]	[median]	[sum]	[sum]	Max: 1.748	[# of classes]	[mbar]	Max: 15.389		[sum]			Max: 8.23 %			Max: 17.11 %
aspect	temptype	lagtype	ClassNo	n	aspectMIN	aspectMAX	aspectAVG	aspectMEDIAN	sumCases	sumPop	incidence	class center	unit	class width	expected inc.	sqared deviance inc.	control sum	control sum	control range	control sum	control sum	control range
																0.9968	= R² (coefficient of determination) of a Gaussian distribution, while extreme classes omitted
Precipitation			(for graphics: scroll to the right)
original (daily) weather data units by ECA/ENSEMBLES: daily precipitation sum RR
Weekly average of daily sum of precipitation
weeks daily mean precipitation
lagtype = 1
from database												EXCEL calculation
aspect_name	temptype	Lagtype	classNo	classN	aspect_min	aspect_max	aspect_avg	aspect_median	sum_cases	sum_pop	incidence	class center	legend	class width	expected incidence	squared deviance inc.	expected pop	pop diff. abs.	pop diff. per cent	expected cases	case diff. abs.	case diff. per cent
rr_avg	week	2	0	23248	0	0	0	0	64924	4697094754	1.3822	0	.000 to .000	0	1.43329	0.00261032	4.6839e+09	1.31908e+07	0.00281619	69524.5	-4600.47	-0.0661705
rr_avg	week	2	1	5000	4.55715e-10	0.01922	0.00658697	0.00502173	14236	1019260978	1.3967	0.00961	.000 to .02000	0.01922	1.43329	0.00133892	1.00738e+09	1.18831e+07	0.0117961	14952.8	-716.785	-0.0479365
rr_avg	week	2	2	5000	0.0192312	0.0664844	0.0414578	0.0409339	13763	985865301	1.396	0.0428578	.02000 to .07000	0.0472532	1.43329	0.00139064	1.00738e+09	-2.15125e+07	-0.021355	14952.8	-1189.78	-0.0795694
rr_avg	week	2	3	5000	0.0664853	0.115272	0.0912305	0.0911742	14012	989469640	1.4161	0.0908785	.07000 to .12000	0.0487864	1.43329	0.000295539	1.00738e+09	-1.79082e+07	-0.017777	14952.8	-940.785	-0.062917
rr_avg	week	2	4	5000	0.115279	0.16659	0.140822	0.141042	14240	991324412	1.4365	0.140934	.12000 to .17000	0.0513105	1.43329	1.02961e-05	1.00738e+09	-1.60534e+07	-0.0159359	14952.8	-712.785	-0.047669
rr_avg	week	2	5	5000	0.166599	0.217853	0.19233	0.192262	14165	1006188832	1.4078	0.192226	.17000 to .22000	0.0512546	1.43329	0.000649804	1.00738e+09	-1.189e+06	-0.0011803	14952.8	-787.785	-0.0526848
rr_avg	week	2	6	5000	0.217858	0.271486	0.244525	0.243915	14624	1021459948	1.4317	0.244672	.22000 to .27000	0.053628	1.43329	2.53209e-06	1.00738e+09	1.40821e+07	0.013979	14952.8	-328.785	-0.0219882
rr_avg	week	2	7	5000	0.271487	0.327442	0.29917	0.299472	13977	993738443	1.4065	0.299464	.27000 to .33000	0.0559554	1.43329	0.000717771	1.00738e+09	-1.36394e+07	-0.0135395	14952.8	-975.785	-0.0652577
rr_avg	week	2	8	5000	0.327445	0.381915	0.35443	0.355046	13845	987022133	1.4027	0.35468	.33000 to .38000	0.0544708	1.43329	0.000935825	1.00738e+09	-2.03557e+07	-0.0202066	14952.8	-1107.78	-0.0740855
rr_avg	week	2	9	5000	0.381924	0.437971	0.409853	0.410204	14030	999774634	1.4033	0.409947	.38000 to .44000	0.0560476	1.43329	0.000899475	1.00738e+09	-7.6032e+06	-0.00754752	14952.8	-922.785	-0.0617132
rr_avg	week	2	10	5000	0.43798	0.493042	0.465303	0.465168	14231	1005812493	1.4149	0.465511	.44000 to .49000	0.055062	1.43329	0.000338238	1.00738e+09	-1.56534e+06	-0.00155388	14952.8	-721.785	-0.0482709
rr_avg	week	2	11	5000	0.493053	0.551056	0.521947	0.522486	13979	1005318605	1.3905	0.522055	.49000 to .55000	0.058003	1.43329	0.00183109	1.00738e+09	-2.05923e+06	-0.00204415	14952.8	-973.785	-0.065124
rr_avg	week	2	12	5000	0.551059	0.609018	0.580264	0.580182	14095	978111568	1.441	0.580039	.55000 to .61000	0.0579596	1.43329	5.94248e-05	1.00738e+09	-2.92663e+07	-0.0290519	14952.8	-857.785	-0.0573662
rr_avg	week	2	13	5000	0.609032	0.67096	0.639739	0.640179	13884	1002633285	1.3848	0.639996	.61000 to .67000	0.0619272	1.43329	0.0023514	1.00738e+09	-4.74455e+06	-0.0047098	14952.8	-1068.78	-0.0714773
rr_avg	week	2	14	5000	0.670981	0.731942	0.701602	0.701631	13877	980651772	1.4151	0.701461	.67000 to .73000	0.0609606	1.43329	0.000330922	1.00738e+09	-2.67261e+07	-0.0265303	14952.8	-1075.78	-0.0719454
rr_avg	week	2	15	5000	0.731975	0.796277	0.764266	0.764229	14675	1029307399	1.4257	0.764126	.73000 to .8000	0.064302	1.43329	5.76271e-05	1.00738e+09	2.19296e+07	0.021769	14952.8	-277.785	-0.0185774
rr_avg	week	2	16	5000	0.796278	0.858478	0.827499	0.827613	13986	1003911688	1.3932	0.827378	.8000 to .86000	0.0622001	1.43329	0.00160731	1.00738e+09	-3.46615e+06	-0.00344076	14952.8	-966.785	-0.0646558
rr_avg	week	2	17	5000	0.858485	0.924358	0.891272	0.891472	14475	1029310941	1.4063	0.891421	.86000 to .92000	0.0658728	1.43329	0.000728528	1.00738e+09	2.19331e+07	0.0217725	14952.8	-477.785	-0.0319529
rr_avg	week	2	18	5000	0.924365	0.991135	0.957663	0.95759	14280	1006572557	1.4187	0.95775	.92000 to .99000	0.0667705	1.43329	0.000212905	1.00738e+09	-805279	-0.000799381	14952.8	-672.785	-0.0449939
rr_avg	week	2	19	5000	0.991173	1.05933	1.02567	1.02621	14312	997544908	1.4347	1.02525	.99000 to 1.06000	0.0681566	1.43329	1.98457e-06	1.00738e+09	-9.83293e+06	-0.00976091	14952.8	-640.785	-0.0428539
rr_avg	week	2	20	5000	1.05934	1.12857	1.09365	1.09354	14562	1006564650	1.4467	1.09396	1.06000 to 1.13000	0.0692288	1.43329	0.000179794	1.00738e+09	-813186	-0.00080723	14952.8	-390.785	-0.0261346
rr_avg	week	2	21	5000	1.12857	1.20008	1.16459	1.16503	14599	1014407391	1.4392	1.16433	1.13000 to 1.2000	0.0715074	1.43329	3.49133e-05	1.00738e+09	7.02956e+06	0.00697807	14952.8	-353.785	-0.0236601
rr_avg	week	2	22	5000	1.20009	1.2704	1.23514	1.23578	15265	1038543883	1.4698	1.23525	1.2000 to 1.27000	0.0703039	1.43329	0.00133289	1.00738e+09	3.1166e+07	0.0309378	14952.8	312.215	0.0208801
rr_avg	week	2	23	5000	1.27041	1.34298	1.30598	1.30551	14772	998756325	1.479	1.30669	1.27000 to 1.34000	0.0725738	1.43329	0.00208929	1.00738e+09	-8.62151e+06	-0.00855837	14952.8	-180.785	-0.0120904
rr_avg	week	2	24	5000	1.34298	1.41762	1.38043	1.38017	14786	1004222104	1.4724	1.3803	1.34000 to 1.42000	0.074641	1.43329	0.00152949	1.00738e+09	-3.15573e+06	-0.00313262	14952.8	-166.785	-0.0111541
rr_avg	week	2	25	5000	1.41763	1.49576	1.4564	1.45632	14629	999297906	1.4639	1.45669	1.42000 to 1.5000	0.0781295	1.43329	0.000936895	1.00738e+09	-8.07993e+06	-0.00802075	14952.8	-323.785	-0.0216538
rr_avg	week	2	26	5000	1.49578	1.5739	1.5347	1.53462	14533	1008625017	1.4409	1.53484	1.5000 to 1.57000	0.0781119	1.43329	5.7893e-05	1.00738e+09	1.24718e+06	0.00123805	14952.8	-419.785	-0.028074
rr_avg	week	2	27	5000	1.57395	1.65458	1.61375	1.61364	14839	1007352146	1.4731	1.61426	1.57000 to 1.65000	0.0806298	1.43329	0.00158474	1.00738e+09	-25689.7	-2.55016e-05	14952.8	-113.785	-0.00760959
rr_avg	week	2	28	5000	1.65458	1.73701	1.69547	1.69522	14698	1002053758	1.4668	1.69579	1.65000 to 1.74000	0.0824248	1.43329	0.00112284	1.00738e+09	-5.32408e+06	-0.00528509	14952.8	-254.785	-0.0170393
rr_avg	week	2	29	5000	1.73702	1.82277	1.77953	1.77909	15481	1017153046	1.522	1.77989	1.74000 to 1.82000	0.0857504	1.43329	0.00786924	1.00738e+09	9.77521e+06	0.00970362	14952.8	528.215	0.0353256
rr_avg	week	2	30	5000	1.8228	1.9099	1.86666	1.86749	15076	1021419903	1.476	1.86635	1.82000 to 1.91000	0.0870978	1.43329	0.00182404	1.00738e+09	1.40421e+07	0.0139392	14952.8	123.215	0.0082403
rr_avg	week	2	31	5000	1.90996	2.00076	1.95519	1.9559	15031	1014992564	1.4809	1.95536	1.91000 to 2.000	0.0908027	1.43329	0.00226659	1.00738e+09	7.61473e+06	0.00755896	14952.8	78.2155	0.00523083
rr_avg	week	2	32	5000	2.0008	2.09494	2.04759	2.0475	15500	1015115572	1.5269	2.04787	2.000 to 2.09000	0.0941438	1.43329	0.0087626	1.00738e+09	7.73774e+06	0.00768107	14952.8	547.215	0.0365962
rr_avg	week	2	33	5000	2.09499	2.18877	2.14162	2.14145	15419	1003245332	1.5369	2.14188	2.09000 to 2.19000	0.0937818	1.43329	0.0107348	1.00738e+09	-4.1325e+06	-0.00410224	14952.8	466.215	0.0311792
rr_avg	week	2	34	5000	2.18878	2.28603	2.23685	2.23637	15549	1016592907	1.5295	2.2374	2.19000 to 2.29000	0.0972494	1.43329	0.00925612	1.00738e+09	9.21507e+06	0.00914758	14952.8	596.215	0.0398732
rr_avg	week	2	35	5000	2.28603	2.38956	2.33681	2.33703	15953	1018332673	1.5666	2.33779	2.29000 to 2.39000	0.103529	1.43329	0.0177712	1.00738e+09	1.09548e+07	0.0108746	14952.8	1000.22	0.0668916
rr_avg	week	2	36	5000	2.38958	2.49879	2.44379	2.44333	15360	1017757775	1.5092	2.44418	2.39000 to 2.5000	0.109208	1.43329	0.00576214	1.00738e+09	1.03799e+07	0.0103039	14952.8	407.215	0.0272334
rr_avg	week	2	37	5000	2.49882	2.612	2.55401	2.553	15892	1021997424	1.555	2.55541	2.5000 to 2.61000	0.113183	1.43329	0.014813	1.00738e+09	1.46196e+07	0.0145125	14952.8	939.215	0.0628121
rr_avg	week	2	38	5000	2.612	2.73003	2.67093	2.67143	15606	1025554877	1.5217	2.67102	2.61000 to 2.73000	0.118026	1.43329	0.00781611	1.00738e+09	1.8177e+07	0.0180439	14952.8	653.215	0.0436852
rr_avg	week	2	39	5000	2.73004	2.85542	2.79178	2.79096	16277	1022545227	1.5918	2.79273	2.73000 to 2.86000	0.125378	1.43329	0.025125	1.00738e+09	1.51674e+07	0.0150563	14952.8	1324.22	0.0885598
rr_avg	week	2	40	5000	2.85545	2.9882	2.92173	2.92156	15688	1005922778	1.5596	2.92182	2.86000 to 2.99000	0.132751	1.43329	0.0159539	1.00738e+09	-1.45506e+06	-0.0014444	14952.8	735.215	0.0491691
rr_avg	week	2	41	5000	2.98834	3.12812	3.05762	3.05714	15970	1016553315	1.571	3.05823	2.99000 to 3.13000	0.139786	1.43329	0.0189637	1.00738e+09	9.17548e+06	0.00910828	14952.8	1017.22	0.0680285
rr_avg	week	2	42	5000	3.12815	3.27364	3.20007	3.2	15727	1016705595	1.5469	3.20089	3.13000 to 3.27000	0.14549	1.43329	0.0129069	1.00738e+09	9.32776e+06	0.00925944	14952.8	774.215	0.0517773
rr_avg	week	2	43	5000	3.27366	3.42927	3.3505	3.35072	15593	999352593	1.5603	3.35147	3.27000 to 3.43000	0.155613	1.43329	0.0161312	1.00738e+09	-8.02524e+06	-0.00796647	14952.8	640.215	0.0428158
rr_avg	week	2	44	5000	3.42928	3.59636	3.51284	3.51263	15793	1011056209	1.562	3.51282	3.43000 to 3.6000	0.167082	1.43329	0.0165659	1.00738e+09	3.67837e+06	0.00365143	14952.8	840.215	0.0561912
rr_avg	week	2	45	5000	3.59637	3.77211	3.68287	3.68326	15789	1000300794	1.5784	3.68424	3.6000 to 3.77000	0.175734	1.43329	0.0210565	1.00738e+09	-7.07704e+06	-0.00702521	14952.8	836.215	0.0559237
rr_avg	week	2	46	5000	3.77216	3.96679	3.86942	3.86975	15789	1020073452	1.5478	3.86947	3.77000 to 3.97000	0.194626	1.43329	0.0131123	1.00738e+09	1.26956e+07	0.0126026	14952.8	836.215	0.0559237
rr_avg	week	2	47	5000	3.96681	4.18565	4.07264	4.07143	15904	1016129923	1.5652	4.07623	3.97000 to 4.19000	0.218836	1.43329	0.0173999	1.00738e+09	8.75209e+06	0.00868799	14952.8	951.215	0.0636146
rr_avg	week	2	48	5000	4.1857	4.42419	4.30092	4.29931	15717	1000392741	1.5711	4.30495	4.19000 to 4.42000	0.238485	1.43329	0.0189913	1.00738e+09	-6.98509e+06	-0.00693394	14952.8	764.215	0.0511086
rr_avg	week	2	49	5000	4.42424	4.69152	4.55534	4.55443	15764	1020598329	1.5446	4.55788	4.42000 to 4.69000	0.267283	1.43329	0.0123896	1.00738e+09	1.32205e+07	0.0131237	14952.8	811.215	0.0542518
rr_avg	week	2	50	5000	4.69152	5.00086	4.84059	4.83811	15571	1010693565	1.5406	4.84619	4.69000 to 5.000	0.309335	1.43329	0.0115152	1.00738e+09	3.31573e+06	0.00329145	14952.8	618.215	0.0413445
rr_avg	week	2	51	5000	5.00097	5.36321	5.17436	5.17251	16036	1023020704	1.5675	5.18209	5.000 to 5.36000	0.362238	1.43329	0.018012	1.00738e+09	1.56429e+07	0.0155283	14952.8	1083.22	0.0724424
rr_avg	week	2	52	5000	5.36331	5.81709	5.58004	5.57466	15684	997706345	1.572	5.5902	5.36000 to 5.82000	0.453786	1.43329	0.0192401	1.00738e+09	-9.67149e+06	-0.00960066	14952.8	731.215	0.0489016
rr_avg	week	2	53	5000	5.81718	6.40917	6.09994	6.09077	15834	979666815	1.6163	6.11318	5.82000 to 6.41000	0.591985	1.43329	0.0334922	1.00738e+09	-2.7711e+07	-0.0275081	14952.8	881.215	0.0589332
rr_avg	week	2	54	5000	6.40918	7.29994	6.81723	6.7992	15851	992243129	1.5975	6.85456	6.41000 to 7.3000	0.890757	1.43329	0.0269645	1.00738e+09	-1.51347e+07	-0.0150239	14952.8	898.215	0.0600701
rr_avg	week	2	55	5000	7.3	9.17688	8.09146	8.02879	16215	1000664434	1.6204	8.23844	7.3000 to 9.18000	1.87688	1.43329	0.0350097	1.00738e+09	-6.7134e+06	-0.00666423	14952.8	1262.22	0.0844134
rr_avg	week	2	56	3242	9.17717	30.2417	11.3946	10.6408	11261	626883248	1.7963	19.7094	9.18000 to 30.24000	21.0645	1.43329	0.131775	6.53184e+08	-2.63005e+07	-0.0402651	9695.39	1565.61	0.16148
rr_avg	week	2	56	301490	0	30.2417	2.29794	1.69522	901623	60742868740	Min: 1.382	57		Min: 0	0	0.57672	6.07429e+10	1.07288e-06	Min: -4.03 %	901623	-4.72937e-11	Min: -7.96 %
			[max]	[sum]	[min]	[max]	[avg]	[median]	[sum]	[sum]	Max: 1.796	[# of classes]	[mbar]	Max: 21.065		[sum]			Max: 3.09 %			Max: 16.15 %
aspect	temptype	lagtype	ClassNo	n	aspectMIN	aspectMAX	aspectAVG	aspectMEDIAN	sumCases	sumPop	incidence	class center	unit	class width	expected inc.	sqared deviance inc.	control sum	control sum	control range	control sum	control sum	control range
																0.8826	= R² (coefficient of determination) for sigmoid regression, while extreme classes omitted
Weekly maximum of daily sum of precipitation
weeks wettest day
lagtype = 2	Extralag = 1	Data included = A
from database												EXCEL calculation
aspect_name	temptype	Lagtype	classNo	classN	aspect_min	aspect_max	aspect_avg	aspect_median	sum_cases	sum_pop	incidence	class center	legend	class width	expected incidence	squared deviance inc.	expected pop	pop diff. abs.	pop diff. per cent	expected cases	case diff. abs.	case diff. per cent
rr_max	week	2	0	23248	0	0	0	0	64924	4697094754	1.3822	0	.000 to .000	0	1.43329	0.00261032	4.6839e+09	1.31908e+07	0.00281619	69524.5	-4600.47	-0.0661705
rr_max	week	2	1	5000	3.19001e-09	0.12503	0.0434994	0.0335574	14336	1020807164	1.4044	0.062515	.000 to .13000	0.12503	1.43329	0.000834705	1.00738e+09	1.34293e+07	0.013331	14952.8	-616.785	-0.0412488
rr_max	week	2	2	5000	0.125044	0.41037	0.261939	0.257451	13685	973480135	1.4058	0.267707	.13000 to .41000	0.285325	1.43329	0.000755769	1.00738e+09	-3.38977e+07	-0.0336494	14952.8	-1267.78	-0.0847858
rr_max	week	2	3	5000	0.410511	0.7	0.561437	0.563029	13830	991032197	1.3955	0.555255	.41000 to .7000	0.289489	1.43329	0.00142818	1.00738e+09	-1.63456e+07	-0.0162259	14952.8	-1122.78	-0.0750887
rr_max	week	2	4	5000	0.7	0.949144	0.824167	0.821352	14372	1012554798	1.4194	0.824572	.7000 to .95000	0.249144	1.43329	0.000192967	1.00738e+09	5.17696e+06	0.00513905	14952.8	-580.785	-0.0388412
rr_max	week	2	5	5000	0.949165	1.18816	1.06818	1.06996	14151	1020007169	1.3873	1.06866	.95000 to 1.19000	0.238995	1.43329	0.0021152	1.00738e+09	1.26293e+07	0.0125368	14952.8	-801.785	-0.0536211
rr_max	week	2	6	5000	1.18816	1.4082	1.29785	1.3	14057	1001520839	1.4036	1.29818	1.19000 to 1.41000	0.220035	1.43329	0.000881571	1.00738e+09	-5.857e+06	-0.0058141	14952.8	-895.785	-0.0599075
rr_max	week	2	7	5000	1.40823	1.63448	1.52434	1.52436	13891	1022463236	1.3586	1.52136	1.41000 to 1.63000	0.226249	1.43329	0.00557878	1.00738e+09	1.50854e+07	0.0149749	14952.8	-1061.78	-0.0710091
rr_max	week	2	8	5000	1.63449	1.86373	1.74899	1.74747	13300	972068270	1.3682	1.74911	1.63000 to 1.86000	0.229239	1.43329	0.00423687	1.00738e+09	-3.53096e+07	-0.035051	14952.8	-1652.78	-0.110534
rr_max	week	2	9	5000	1.86375	2.09049	1.97554	1.97726	13736	1002891077	1.3696	1.97712	1.86000 to 2.09000	0.226746	1.43329	0.00405658	1.00738e+09	-4.48676e+06	-0.0044539	14952.8	-1216.78	-0.0813751
rr_max	week	2	10	5000	2.09051	2.309	2.20016	2.2	13171	971076621	1.3563	2.19975	2.09000 to 2.31000	0.218499	1.43329	0.00592765	1.00738e+09	-3.63012e+07	-0.0360354	14952.8	-1781.78	-0.119161
rr_max	week	2	11	5000	2.30901	2.52662	2.42014	2.41817	13796	984483753	1.4013	2.41782	2.31000 to 2.53000	0.217608	1.43329	0.00102344	1.00738e+09	-2.28941e+07	-0.0227264	14952.8	-1156.78	-0.0773625
rr_max	week	2	12	5000	2.52665	2.74114	2.63483	2.6331	14256	1026780349	1.3884	2.6339	2.53000 to 2.74000	0.214481	1.43329	0.00201522	1.00738e+09	1.94025e+07	0.0192604	14952.8	-696.785	-0.046599
rr_max	week	2	13	5000	2.74121	2.9584	2.85034	2.84972	13991	979093800	1.429	2.84981	2.74000 to 2.96000	0.217195	1.43329	1.84149e-05	1.00738e+09	-2.8284e+07	-0.0280769	14952.8	-961.785	-0.0643214
rr_max	week	2	14	5000	2.95846	3.17948	3.06791	3.06879	14026	1010640529	1.3878	3.06897	2.96000 to 3.18000	0.221019	1.43329	0.00206945	1.00738e+09	3.26269e+06	0.0032388	14952.8	-926.785	-0.0619807
rr_max	week	2	15	5000	3.17951	3.39892	3.28898	3.29119	14217	992002084	1.4332	3.28921	3.18000 to 3.4000	0.219412	1.43329	8.32719e-09	1.00738e+09	-1.53758e+07	-0.0152631	14952.8	-735.785	-0.0492072
rr_max	week	2	16	5000	3.39892	3.62122	3.51001	3.50721	14180	986365211	1.4376	3.51007	3.4000 to 3.62000	0.222302	1.43329	1.85653e-05	1.00738e+09	-2.10126e+07	-0.0208587	14952.8	-772.785	-0.0516816
rr_max	week	2	17	5000	3.62123	3.83998	3.73253	3.73295	14595	1012455274	1.4415	3.73061	3.62000 to 3.84000	0.218752	1.43329	6.73835e-05	1.00738e+09	5.07744e+06	0.00504025	14952.8	-357.785	-0.0239276
rr_max	week	2	18	5000	3.84004	4.05922	3.94928	3.94849	14420	1018770790	1.4154	3.94963	3.84000 to 4.06000	0.219179	1.43329	0.000320097	1.00738e+09	1.1393e+07	0.0113095	14952.8	-532.785	-0.0356311
rr_max	week	2	19	5000	4.05922	4.28153	4.16943	4.17046	14774	1017179850	1.4524	4.17037	4.06000 to 4.28000	0.222313	1.43329	0.000365144	1.00738e+09	9.80201e+06	0.00973023	14952.8	-178.785	-0.0119566
rr_max	week	2	20	5000	4.28154	4.50076	4.3907	4.3904	14625	1026982396	1.4241	4.39115	4.28000 to 4.5000	0.219219	1.43329	8.44791e-05	1.00738e+09	1.96046e+07	0.019461	14952.8	-327.785	-0.0219213
rr_max	week	2	21	5000	4.50081	4.72957	4.6177	4.61614	14354	1000433072	1.4348	4.61519	4.5000 to 4.73000	0.228757	1.43329	2.27632e-06	1.00738e+09	-6.94476e+06	-0.0068939	14952.8	-598.785	-0.040045
rr_max	week	2	22	5000	4.7296	4.96822	4.84728	4.84449	15148	1032400206	1.4673	4.84891	4.73000 to 4.97000	0.238621	1.43329	0.00115659	1.00738e+09	2.50224e+07	0.0248391	14952.8	195.215	0.0130555
rr_max	week	2	23	5000	4.96824	5.20548	5.08695	5.08824	15157	1033089558	1.4672	5.08686	4.97000 to 5.21000	0.237246	1.43329	0.0011498	1.00738e+09	2.57117e+07	0.0255234	14952.8	204.215	0.0136574
rr_max	week	2	24	5000	5.20549	5.45434	5.3312	5.33072	14861	1008949909	1.4729	5.32991	5.21000 to 5.45000	0.248841	1.43329	0.00156885	1.00738e+09	1.57207e+06	0.00156056	14952.8	-91.7845	-0.00613829
rr_max	week	2	25	5000	5.4544	5.69654	5.57427	5.5744	14715	1033962563	1.4232	5.57547	5.45000 to 5.7000	0.242144	1.43329	0.000101833	1.00738e+09	2.65847e+07	0.02639	14952.8	-237.785	-0.0159024
rr_max	week	2	26	5000	5.69662	5.9412	5.81725	5.81527	14658	1000547948	1.465	5.81891	5.7000 to 5.94000	0.244584	1.43329	0.00100544	1.00738e+09	-6.82989e+06	-0.00677987	14952.8	-294.785	-0.0197144
rr_max	week	2	27	5000	5.94121	6.19818	6.06748	6.06696	15077	1002157294	1.5045	6.06969	5.94000 to 6.2000	0.256969	1.43329	0.00507069	1.00738e+09	-5.22054e+06	-0.00518231	14952.8	124.215	0.00830718
rr_max	week	2	28	5000	6.19819	6.45398	6.32473	6.32407	14955	1001951784	1.4926	6.32609	6.2000 to 6.45000	0.255787	1.43329	0.00351753	1.00738e+09	-5.42605e+06	-0.00538631	14952.8	2.2155	0.000148166
rr_max	week	2	29	5000	6.45406	6.71414	6.58424	6.58596	14897	1019644644	1.461	6.5841	6.45000 to 6.71000	0.260083	1.43329	0.000767775	1.00738e+09	1.22668e+07	0.012177	14952.8	-55.7845	-0.00373071
rr_max	week	2	30	5000	6.71424	6.98286	6.84633	6.84512	14577	1002257426	1.4544	6.84855	6.71000 to 6.98000	0.268621	1.43329	0.000445579	1.00738e+09	-5.12041e+06	-0.00508291	14952.8	-375.785	-0.0251314
rr_max	week	2	31	5000	6.98286	7.26167	7.11899	7.11844	15333	1027176979	1.4927	7.12227	6.98000 to 7.26000	0.278814	1.43329	0.0035294	1.00738e+09	1.97991e+07	0.0196541	14952.8	380.215	0.0254277
rr_max	week	2	32	5000	7.26175	7.55717	7.40754	7.40439	14912	1009306184	1.4775	7.40946	7.26000 to 7.56000	0.295422	1.43329	0.00195441	1.00738e+09	1.92835e+06	0.00191423	14952.8	-40.7845	-0.00272755
rr_max	week	2	33	5000	7.5572	7.86203	7.7095	7.70712	15371	1031147017	1.4907	7.70962	7.56000 to 7.86000	0.304829	1.43329	0.00329576	1.00738e+09	2.37692e+07	0.0235951	14952.8	418.215	0.0279691
rr_max	week	2	34	5000	7.86213	8.17139	8.01375	8.01182	15153	1028382207	1.4735	8.01676	7.86000 to 8.17000	0.309253	1.43329	0.00161674	1.00738e+09	2.10044e+07	0.0208505	14952.8	200.215	0.0133898
rr_max	week	2	35	5000	8.17143	8.5	8.33467	8.33367	15313	1031677753	1.4843	8.33572	8.17000 to 8.5000	0.32857	1.43329	0.00260189	1.00738e+09	2.42999e+07	0.0241219	14952.8	360.215	0.0240902
rr_max	week	2	36	5000	8.5	8.82844	8.66281	8.66363	15234	1007884973	1.5115	8.66422	8.5000 to 8.83000	0.32844	1.43329	0.00611661	1.00738e+09	507137	0.000503423	14952.8	281.215	0.0188069
rr_max	week	2	37	5000	8.82865	9.18672	9.00645	9.00543	15524	1016364180	1.5274	9.00769	8.83000 to 9.19000	0.358066	1.43329	0.00885646	1.00738e+09	8.98634e+06	0.00892053	14952.8	571.215	0.0382013
rr_max	week	2	38	5000	9.18703	9.56396	9.37259	9.37272	15620	1015099959	1.5388	9.37549	9.19000 to 9.56000	0.376937	1.43329	0.0111321	1.00738e+09	7.72212e+06	0.00766557	14952.8	667.215	0.0446215
rr_max	week	2	39	5000	9.56397	9.94661	9.75296	9.75075	16178	1036056671	1.5615	9.75529	9.56000 to 9.95000	0.382633	1.43329	0.0164375	1.00738e+09	2.86788e+07	0.0284688	14952.8	1225.22	0.081939
rr_max	week	2	40	5000	9.94668	10.3703	10.1564	10.1585	15576	1024844780	1.5198	10.1585	9.95000 to 10.37000	0.423607	1.43329	0.00748376	1.00738e+09	1.74669e+07	0.017339	14952.8	623.215	0.0416789
rr_max	week	2	41	5000	10.3703	10.8136	10.5894	10.5894	15871	1020037356	1.5559	10.592	10.37000 to 10.81000	0.443305	1.43329	0.0150329	1.00738e+09	1.26595e+07	0.0125668	14952.8	918.215	0.0614077
rr_max	week	2	42	5000	10.8141	11.2762	11.0457	11.0461	15856	1005514900	1.5769	11.0452	10.81000 to 11.28000	0.462181	1.43329	0.0206235	1.00738e+09	-1.86294e+06	-0.00184929	14952.8	903.215	0.0604045
rr_max	week	2	43	5000	11.2763	11.7651	11.517	11.5153	15786	1003044660	1.5738	11.5207	11.28000 to 11.77000	0.48881	1.43329	0.0197427	1.00738e+09	-4.33318e+06	-0.00430144	14952.8	833.215	0.0557231
rr_max	week	2	44	5000	11.7652	12.2967	12.0289	12.027	15478	993500103	1.5579	12.0309	11.77000 to 12.3000	0.53154	1.43329	0.0155273	1.00738e+09	-1.38777e+07	-0.0137761	14952.8	525.215	0.0351249
rr_max	week	2	45	5000	12.2967	12.8671	12.575	12.5735	15983	1007211032	1.5869	12.5819	12.3000 to 12.87000	0.570343	1.43329	0.0235956	1.00738e+09	-166804	-0.000165582	14952.8	1030.22	0.0688979
rr_max	week	2	46	5000	12.8672	13.4875	13.1735	13.1752	15923	996078695	1.5986	13.1773	12.87000 to 13.49000	0.620374	1.43329	0.027327	1.00738e+09	-1.12991e+07	-0.0112164	14952.8	970.215	0.0648853
rr_max	week	2	47	5000	13.4875	14.2004	13.8395	13.8341	16450	1010859414	1.6273	13.844	13.49000 to 14.2000	0.712858	1.43329	0.0376394	1.00738e+09	3.48158e+06	0.00345608	14952.8	1497.22	0.10013
rr_max	week	2	48	5000	14.2005	14.9988	14.5902	14.5853	16041	1013599927	1.5826	14.5996	14.2000 to 15.000	0.798329	1.43329	0.0222931	1.00738e+09	6.22209e+06	0.00617652	14952.8	1088.22	0.0727768
rr_max	week	2	49	5000	14.9991	15.8865	15.4216	15.4131	16131	1003368996	1.6077	15.4428	15.000 to 15.89000	0.887357	1.43329	0.0304184	1.00738e+09	-4.00884e+06	-0.00397948	14952.8	1178.22	0.0787957
rr_max	week	2	50	5000	15.887	16.93	16.4009	16.3962	15850	1000003783	1.585	16.4085	15.89000 to 16.93000	1.04304	1.43329	0.0230155	1.00738e+09	-7.37405e+06	-0.00732005	14952.8	897.215	0.0600032
rr_max	week	2	51	5000	16.9301	18.1918	17.5354	17.5281	16408	1004138465	1.634	17.5609	16.93000 to 18.19000	1.26168	1.43329	0.040284	1.00738e+09	-3.23937e+06	-0.00321565	14952.8	1455.22	0.0973207
rr_max	week	2	52	5000	18.1925	19.7478	18.9338	18.9098	16411	1007624978	1.6287	18.9702	18.19000 to 19.75000	1.55526	1.43329	0.0381846	1.00738e+09	247142	0.000245332	14952.8	1458.22	0.0975213
rr_max	week	2	53	5000	19.7482	21.8635	20.7378	20.6964	15867	977300907	1.6236	20.8059	19.75000 to 21.86000	2.11529	1.43329	0.0362174	1.00738e+09	-3.00769e+07	-0.0298567	14952.8	914.215	0.0611402
rr_max	week	2	54	5000	21.8648	25.1284	23.4023	23.3695	15871	978308550	1.6223	23.4966	21.86000 to 25.13000	3.26364	1.43329	0.0357243	1.00738e+09	-2.90693e+07	-0.0288564	14952.8	918.215	0.0614077
rr_max	week	2	55	5000	25.1296	31.6395	27.864	27.5624	16741	978496209	1.7109	28.3845	25.13000 to 31.64000	6.50991	1.43329	0.0770666	1.00738e+09	-2.88816e+07	-0.0286701	14952.8	1788.22	0.119591
rr_max	week	2	56	3242	31.6407	118.826	39.5599	36.525	12010	640695362	1.8745	75.2335	31.64000 to 118.83000	87.1855	1.43329	0.194665	6.53184e+08	-1.24884e+07	-0.0191193	9695.39	2314.61	0.238734
rr_max	week	2	56	301490	0	118.826	8.19944	6.32407	901623	60742868740	Min: 1.356	57		Min: 0	1.43329	0.769769	6.07429e+10	1.07288e-06	Min: -3.6 %	901623	-6.18456e-11	Min: -11.92 %
			[max]	[sum]	[min]	[max]	[avg]	[median]	[sum]	[sum]	Max: 1.875	[# of classes]	[mbar]	Max: 87.186		[sum]			Max: 2.85 %			Max: 23.87 %
aspect	temptype	lagtype	ClassNo	n	aspectMIN	aspectMAX	aspectAVG	aspectMEDIAN	sumCases	sumPop	incidence	class center	unit	class width	expected inc.	sqared deviance inc.	control sum	control sum	control range	control sum	control sum	control range
																0.9237	= R² (coefficient of determination) for sigmoid regression, while extreme classes omitted
Weekly minimum of daily sum of precipitation
weeks dryest day
lagtype = 2	Extralag = 1	Data included = A
from database												EXCEL calculation
aspect	temptype	Lagtype	classNo	classN	aspect_min	aspect_max	aspect_avg	aspect_median	sum_cases	sum_pop	incidence	class center	legend	class width	expected incidence	squared deviance inc.	expected pop	pop diff. abs.	pop diff. per cent	expected cases	case diff. abs.	case diff. per cent
rr_min	0	2	0	282899	0	0	0	0	845792	56873694582	1.4871	0	.000 to .000	0	1.43329	0.00289538	5.69972e+10	-1.23542e+08	-0.00216751	846026	-233.557	-0.000276063
rr_min	0	2	1	5000	5.37999e-09	0.0930579	0.0287387	0.0198901	15893	1072554486	1.4818	0.046529	.000 to .09000	0.0930579	1.43329	0.0023531	1.00738e+09	6.51767e+07	0.0646993	14952.8	940.215	0.062879
rr_min	0	2	2	5000	0.0931261	0.497652	0.263243	0.245241	14816	1044275207	1.4188	0.295389	.09000 to .5000	0.404526	1.43329	0.000209996	1.00738e+09	3.68974e+07	0.0366271	14952.8	-136.785	-0.00914776
rr_min	0	2	3	5000	0.497874	1.27094	0.832091	0.804677	14404	1012964642	1.422	0.884409	.5000 to 1.27000	0.77307	1.43329	0.000127492	1.00738e+09	5.58681e+06	0.00554589	14952.8	-548.785	-0.0367012
rr_min	0	2	4	3591	1.27181	10.534	2.17574	1.9	10718	739379823	1.4496	5.90292	1.27000 to 10.53000	9.26222	1.43329	0.000265975	7.23499e+08	1.58811e+07	0.0219504	10739.1	-21.0898	-0.00196384
rr_min	week	2	4	301490	0	10.534	0.659963	0.245241	901623	60742868740	Min: 1.419	5		Min: 0	1.43329	0.00585194	60742868740	3.8147e-06	Min: -0.22 %	901623	23319.9	Min: -3.67 %
			[max]	[sum]	[min]	[max]	[avg]	[median]	[sum]	[sum]	Max: 1.487	[# of classes]	[mbar]	Max: 9.262		[sum]			Max: 6.47 %			Max: 6.29 %
aspect	temptype	lagtype	ClassNo	n	aspectMIN	aspectMAX	aspectAVG	aspectMEDIAN	sumCases	sumPop	incidence	class center	unit	class width	expected inc.	sqared deviance inc.	control sum	control sum	control range	control sum	control sum	control range
																1	= R² (coefficient of determination) for sigmoid regression, while extreme classes omitted
Week sum of precipitation
one week precipitation
lagtype = 2	Extralag = 1	Data included = A
from database												EXCEL calculation
aspect	temptype	Lagtype	classNo	classN	aspect_min	aspect_max	aspect_avg	aspect_median	sum_cases	sum_pop	incidence	class center	legend	class width	expected incidence	squared deviance inc.	expected pop	pop diff. abs.	pop diff. per cent	expected cases	case diff. abs.	case diff. per cent
rr_sum1	week	2	0	23248	0	0	0	0	64924	4697094754	1.3822	0	.000 to .000	0	1.43329	0.00261032	4.6839e+09	1.31908e+07	0.00281619	69524.5	-4600.47	-0.0661705
rr_sum1	week	2	1	5000	3.19001e-09	0.13454	0.0461088	0.0351521	14236	1019260978	1.3967	0.06727	.000 to .13000	0.13454	1.43329	0.00133892	1.00738e+09	1.18831e+07	0.0117961	14952.8	-716.785	-0.0479365
rr_sum1	week	2	2	5000	0.134618	0.465391	0.290204	0.286537	13763	985865301	1.396	0.300004	.13000 to .47000	0.330773	1.43329	0.00139064	1.00738e+09	-2.15125e+07	-0.021355	14952.8	-1189.78	-0.0795694
rr_sum1	week	2	3	5000	0.465397	0.806902	0.638613	0.638219	14012	989469640	1.4161	0.63615	.47000 to .81000	0.341505	1.43329	0.000295539	1.00738e+09	-1.79082e+07	-0.017777	14952.8	-940.785	-0.062917
rr_sum1	week	2	4	5000	0.806954	1.16613	0.985755	0.987294	14240	991324412	1.4365	0.986541	.81000 to 1.17000	0.359173	1.43329	1.02961e-05	1.00738e+09	-1.60534e+07	-0.0159359	14952.8	-712.785	-0.047669
rr_sum1	week	2	5	5000	1.16619	1.52497	1.34631	1.34584	14165	1006188832	1.4078	1.34558	1.17000 to 1.52000	0.358782	1.43329	0.000649804	1.00738e+09	-1.189e+06	-0.0011803	14952.8	-787.785	-0.0526848
rr_sum1	week	2	6	5000	1.52501	1.9004	1.71167	1.70741	14624	1021459948	1.4317	1.71271	1.53000 to 1.9000	0.375396	1.43329	2.53209e-06	1.00738e+09	1.40821e+07	0.013979	14952.8	-328.785	-0.0219882
rr_sum1	week	2	7	5000	1.90041	2.29209	2.09419	2.09631	13977	993738443	1.4065	2.09625	1.9000 to 2.29000	0.391688	1.43329	0.000717771	1.00738e+09	-1.36394e+07	-0.0135395	14952.8	-975.785	-0.0652577
rr_sum1	week	2	8	5000	2.29211	2.67341	2.48101	2.48532	13845	987022133	1.4027	2.48276	2.29000 to 2.67000	0.381296	1.43329	0.000935825	1.00738e+09	-2.03557e+07	-0.0202066	14952.8	-1107.78	-0.0740855
rr_sum1	week	2	9	5000	2.67347	3.0658	2.86897	2.87143	14030	999774634	1.4033	2.86963	2.67000 to 3.07000	0.392333	1.43329	0.000899475	1.00738e+09	-7.6032e+06	-0.00754752	14952.8	-922.785	-0.0617132
rr_sum1	week	2	10	5000	3.06586	3.4513	3.25712	3.25617	14231	1005812493	1.4149	3.25858	3.07000 to 3.45000	0.385434	1.43329	0.000338238	1.00738e+09	-1.56534e+06	-0.00155388	14952.8	-721.785	-0.0482709
rr_sum1	week	2	11	5000	3.45137	3.85739	3.65363	3.65741	13979	1005318605	1.3905	3.65438	3.45000 to 3.86000	0.406021	1.43329	0.00183109	1.00738e+09	-2.05923e+06	-0.00204415	14952.8	-973.785	-0.065124
rr_sum1	week	2	12	5000	3.85741	4.26313	4.06184	4.06127	14095	978111568	1.441	4.06027	3.86000 to 4.26000	0.405717	1.43329	5.94248e-05	1.00738e+09	-2.92663e+07	-0.0290519	14952.8	-857.785	-0.0573662
rr_sum1	week	2	13	5000	4.26323	4.69672	4.47817	4.48125	13884	1002633285	1.3848	4.47997	4.26000 to 4.7000	0.433491	1.43329	0.0023514	1.00738e+09	-4.74455e+06	-0.0047098	14952.8	-1068.78	-0.0714773
rr_sum1	week	2	14	5000	4.69687	5.12359	4.91122	4.91142	13877	980651772	1.4151	4.91023	4.7000 to 5.12000	0.426724	1.43329	0.000330922	1.00738e+09	-2.67261e+07	-0.0265303	14952.8	-1075.78	-0.0719454
rr_sum1	week	2	15	5000	5.12383	5.57394	5.34986	5.3496	14675	1029307399	1.4257	5.34888	5.12000 to 5.57000	0.450114	1.43329	5.76271e-05	1.00738e+09	2.19296e+07	0.021769	14952.8	-277.785	-0.0185774
rr_sum1	week	2	16	5000	5.57395	6.00935	5.79249	5.79329	13986	1003911688	1.3932	5.79165	5.57000 to 6.01000	0.435401	1.43329	0.00160731	1.00738e+09	-3.46615e+06	-0.00344076	14952.8	-966.785	-0.0646558
rr_sum1	week	2	17	5000	6.00939	6.4705	6.2389	6.24031	14475	1029310941	1.4063	6.23995	6.01000 to 6.47000	0.46111	1.43329	0.000728528	1.00738e+09	2.19331e+07	0.0217725	14952.8	-477.785	-0.0319529
rr_sum1	week	2	18	5000	6.47055	6.93794	6.70364	6.70313	14280	1006572557	1.4187	6.70425	6.47000 to 6.94000	0.467393	1.43329	0.000212905	1.00738e+09	-805279	-0.000799381	14952.8	-672.785	-0.0449939
rr_sum1	week	2	19	5000	6.93821	7.4153	7.1797	7.18347	14312	997544908	1.4347	7.17676	6.94000 to 7.42000	0.477096	1.43329	1.98457e-06	1.00738e+09	-9.83293e+06	-0.00976091	14952.8	-640.785	-0.0428539
rr_sum1	week	2	20	5000	7.4154	7.9	7.65558	7.65477	14565	1006784208	1.4467	7.6577	7.42000 to 7.9000	0.484601	1.43329	0.000179794	1.00738e+09	-593628	-0.00058928	14952.8	-387.785	-0.0259339
rr_sum1	week	2	21	5000	7.9	8.40055	8.15214	8.15522	14596	1014187833	1.4392	8.15028	7.9000 to 8.4000	0.500552	1.43329	3.49133e-05	1.00738e+09	6.81e+06	0.00676012	14952.8	-356.785	-0.0238607
rr_sum1	week	2	22	5000	8.40066	8.89278	8.64599	8.65047	15265	1038543883	1.4698	8.64672	8.4000 to 8.89000	0.492127	1.43329	0.00133289	1.00738e+09	3.1166e+07	0.0309378	14952.8	312.215	0.0208801
rr_sum1	week	2	23	5000	8.89284	9.40086	9.14188	9.13857	14772	998756325	1.479	9.14685	8.89000 to 9.4000	0.508016	1.43329	0.00208929	1.00738e+09	-8.62151e+06	-0.00855837	14952.8	-180.785	-0.0120904
rr_sum1	week	2	24	5000	9.40088	9.92337	9.66302	9.66118	14786	1004222104	1.4724	9.66212	9.4000 to 9.92000	0.522487	1.43329	0.00152949	1.00738e+09	-3.15573e+06	-0.00313262	14952.8	-166.785	-0.0111541
rr_sum1	week	2	25	5000	9.9234	10.4703	10.1948	10.1942	14629	999297906	1.4639	10.1968	9.92000 to 10.47000	0.546906	1.43329	0.000936895	1.00738e+09	-8.07993e+06	-0.00802075	14952.8	-323.785	-0.0216538
rr_sum1	week	2	26	5000	10.4705	11.0173	10.7429	10.7423	14533	1008625017	1.4409	10.7439	10.47000 to 11.02000	0.546783	1.43329	5.7893e-05	1.00738e+09	1.24718e+06	0.00123805	14952.8	-419.785	-0.028074
rr_sum1	week	2	27	5000	11.0176	11.582	11.2963	11.2955	14839	1007352146	1.4731	11.2998	11.02000 to 11.58000	0.564409	1.43329	0.00158474	1.00738e+09	-25689.7	-2.55016e-05	14952.8	-113.785	-0.00760959
rr_sum1	week	2	28	5000	11.5821	12.159	11.8683	11.8665	14698	1002053758	1.4668	11.8706	11.58000 to 12.16000	0.576974	1.43329	0.00112284	1.00738e+09	-5.32408e+06	-0.00528509	14952.8	-254.785	-0.0170393
rr_sum1	week	2	29	5000	12.1591	12.7594	12.4567	12.4537	15481	1017153046	1.522	12.4592	12.16000 to 12.76000	0.600253	1.43329	0.00786924	1.00738e+09	9.77521e+06	0.00970362	14952.8	528.215	0.0353256
rr_sum1	week	2	30	5000	12.7596	13.3693	13.0667	13.0724	15076	1021419903	1.476	13.0644	12.76000 to 13.37000	0.609685	1.43329	0.00182404	1.00738e+09	1.40421e+07	0.0139392	14952.8	123.215	0.0082403
rr_sum1	week	2	31	5000	13.3697	14.0054	13.6863	13.6913	15031	1014992564	1.4809	13.6875	13.37000 to 14.01000	0.635619	1.43329	0.00226659	1.00738e+09	7.61473e+06	0.00755896	14952.8	78.2155	0.00523083
rr_sum1	week	2	32	5000	14.0056	14.6646	14.3331	14.3325	15500	1015115572	1.5269	14.3351	14.01000 to 14.66000	0.659007	1.43329	0.0087626	1.00738e+09	7.73774e+06	0.00768107	14952.8	547.215	0.0365962
rr_sum1	week	2	33	5000	14.6649	15.3214	14.9914	14.9902	15419	1003245332	1.5369	14.9931	14.66000 to 15.32000	0.656473	1.43329	0.0107348	1.00738e+09	-4.1325e+06	-0.00410224	14952.8	466.215	0.0311792
rr_sum1	week	2	34	5000	15.3214	16.0022	15.6579	15.6546	15549	1016592907	1.5295	15.6618	15.32000 to 16.000	0.680746	1.43329	0.00925612	1.00738e+09	9.21507e+06	0.00914758	14952.8	596.215	0.0398732
rr_sum1	week	2	35	5000	16.0022	16.7269	16.3577	16.3592	15953	1018332673	1.5666	16.3645	16.000 to 16.73000	0.724706	1.43329	0.0177712	1.00738e+09	1.09548e+07	0.0108746	14952.8	1000.22	0.0668916
rr_sum1	week	2	36	5000	16.727	17.4915	17.1065	17.1033	15360	1017757775	1.5092	17.1093	16.73000 to 17.49000	0.764455	1.43329	0.00576214	1.00738e+09	1.03799e+07	0.0103039	14952.8	407.215	0.0272334
rr_sum1	week	2	37	5000	17.4917	18.284	17.8781	17.871	15892	1021997424	1.555	17.8879	17.49000 to 18.28000	0.79228	1.43329	0.014813	1.00738e+09	1.46196e+07	0.0145125	14952.8	939.215	0.0628121
rr_sum1	week	2	38	5000	18.284	19.1102	18.6965	18.7	15606	1025554877	1.5217	18.6971	18.28000 to 19.11000	0.826181	1.43329	0.00781611	1.00738e+09	1.8177e+07	0.0180439	14952.8	653.215	0.0436852
rr_sum1	week	2	39	5000	19.1103	19.9879	19.5424	19.5367	16277	1022545227	1.5918	19.5491	19.11000 to 19.99000	0.877646	1.43329	0.025125	1.00738e+09	1.51674e+07	0.0150563	14952.8	1324.22	0.0885598
rr_sum1	week	2	40	5000	19.9881	20.9174	20.4521	20.4509	15688	1005922778	1.5596	20.4527	19.99000 to 20.92000	0.929258	1.43329	0.0159539	1.00738e+09	-1.45506e+06	-0.0014444	14952.8	735.215	0.0491691
rr_sum1	week	2	41	5000	20.9184	21.8969	21.4033	21.4	15970	1016553315	1.571	21.4076	20.92000 to 21.9000	0.978499	1.43329	0.0189637	1.00738e+09	9.17548e+06	0.00910828	14952.8	1017.22	0.0680285
rr_sum1	week	2	42	5000	21.897	22.9155	22.4005	22.4	15727	1016705595	1.5469	22.4063	21.9000 to 22.92000	1.01843	1.43329	0.0129069	1.00738e+09	9.32776e+06	0.00925944	14952.8	774.215	0.0517773
rr_sum1	week	2	43	5000	22.9156	24.0049	23.4535	23.455	15593	999352593	1.5603	23.4603	22.92000 to 24.000	1.08929	1.43329	0.0161312	1.00738e+09	-8.02524e+06	-0.00796647	14952.8	640.215	0.0428158
rr_sum1	week	2	44	5000	24.0049	25.1745	24.5899	24.5884	15793	1011056209	1.562	24.5897	24.000 to 25.17000	1.16957	1.43329	0.0165659	1.00738e+09	3.67837e+06	0.00365143	14952.8	840.215	0.0561912
rr_sum1	week	2	45	5000	25.1746	26.4048	25.7801	25.7828	15789	1000300794	1.5784	25.7897	25.17000 to 26.4000	1.23014	1.43329	0.0210565	1.00738e+09	-7.07704e+06	-0.00702521	14952.8	836.215	0.0559237
rr_sum1	week	2	46	5000	26.4051	27.7675	27.0859	27.0882	15789	1020073452	1.5478	27.0863	26.41000 to 27.77000	1.36238	1.43329	0.0131123	1.00738e+09	1.26956e+07	0.0126026	14952.8	836.215	0.0559237
rr_sum1	week	2	47	5000	27.7677	29.2996	28.5085	28.5	15904	1016129923	1.5652	28.5336	27.77000 to 29.3000	1.53186	1.43329	0.0173999	1.00738e+09	8.75209e+06	0.00868799	14952.8	951.215	0.0636146
rr_sum1	week	2	48	5000	29.2999	30.9693	30.1064	30.0952	15717	1000392741	1.5711	30.1346	29.3000 to 30.97000	1.6694	1.43329	0.0189913	1.00738e+09	-6.98509e+06	-0.00693394	14952.8	764.215	0.0511086
rr_sum1	week	2	49	5000	30.9697	32.8406	31.8874	31.881	15764	1020598329	1.5446	31.9052	30.97000 to 32.84000	1.87098	1.43329	0.0123896	1.00738e+09	1.32205e+07	0.0131237	14952.8	811.215	0.0542518
rr_sum1	week	2	50	5000	32.8407	35.006	33.8841	33.8668	15571	1010693565	1.5406	33.9233	32.84000 to 35.01000	2.16535	1.43329	0.0115152	1.00738e+09	3.31573e+06	0.00329145	14952.8	618.215	0.0413445
rr_sum1	week	2	51	5000	35.0068	37.5424	36.2205	36.2076	16036	1023020704	1.5675	36.2746	35.01000 to 37.54000	2.53567	1.43329	0.018012	1.00738e+09	1.56429e+07	0.0155283	14952.8	1083.22	0.0724424
rr_sum1	week	2	52	5000	37.5432	40.7197	39.0603	39.0227	15684	997706345	1.572	39.1314	37.54000 to 40.72000	3.1765	1.43329	0.0192401	1.00738e+09	-9.67149e+06	-0.00960066	14952.8	731.215	0.0489016
rr_sum1	week	2	53	5000	40.7203	44.8642	42.6996	42.6354	15834	979666815	1.6163	42.7922	40.72000 to 44.86000	4.1439	1.43329	0.0334922	1.00738e+09	-2.7711e+07	-0.0275081	14952.8	881.215	0.0589332
rr_sum1	week	2	54	5000	44.8643	51.0996	47.7206	47.5944	15851	992243129	1.5975	47.9819	44.86000 to 51.1000	6.2353	1.43329	0.0269645	1.00738e+09	-1.51347e+07	-0.0150239	14952.8	898.215	0.0600701
rr_sum1	week	2	55	5000	51.1	64.2382	56.6402	56.2015	16215	1000664434	1.6204	57.6691	51.1000 to 64.24000	13.1382	1.43329	0.0350097	1.00738e+09	-6.7134e+06	-0.00666423	14952.8	1262.22	0.0844134
rr_sum1	week	2	56	3242	64.2402	211.692	79.7624	74.4859	11261	626883248	1.7963	137.966	64.24000 to 211.69000	147.452	1.43329	0.131775	6.53184e+08	-2.63005e+07	-0.0402651	9695.39	1565.61	0.16148
rr_sum1	week	2	56	301490	0	211.692	16.0856	11.8665	901623	60742868740	Min: 1.382	57		Min: 0	1.43329	0.57672	6.07429e+10	1.07288e-06	Min: -4.03 %	901623	-4.72937e-11	Min: -7.96 %
			[max]	[sum]	[min]	[max]	[avg]	[median]	[sum]	[sum]	Max: 1.796	[# of classes]	[mbar]	Max: 147.452		[sum]			Max: 3.09 %			Max: 16.15 %
aspect	temptype	lagtype	ClassNo	n	aspectMIN	aspectMAX	aspectAVG	aspectMEDIAN	sumCases	sumPop	incidence	class center	unit	class width	expected inc.	sqared deviance inc.	control sum	control sum	control range	control sum	control sum	control range
																0.8826	= R² (coefficient of determination) for sigmoid regression, while extreme classes omitted
Two weeks sum of precipitation
two weeks precipitation
lagtype = 2	Extralag = 1	Data included = A
from database												EXCEL calculation
aspect	temptype	Lagtype	classNo	classN	aspect_min	aspect_max	aspect_avg	aspect_median	sum_cases	sum_pop	incidence	class center	legend	class width	expected incidence	squared deviance inc.	expected pop	pop diff. abs.	pop diff. per cent	expected cases	case diff. abs.	case diff. per cent
rr_sum2	week	2	0	4446	0	0	0	0	12738	910786297	1.3986	0	.000 to .000	0	1.43329	0.00120348	8.9576e+08	1.50259e+07	0.0167745	13296	-558.016	-0.0419687
rr_sum2	week	2	1	5000	1.076e-08	1.01125	0.433509	0.406918	13604	1007170561	1.3507	0.505626	.000 to 1.01000	1.01125	1.43329	0.00682132	1.00738e+09	-207275	-0.000205757	14952.8	-1348.78	-0.0902029
rr_sum2	week	2	2	5000	1.01156	2.24529	1.62395	1.61292	13973	1018641944	1.3717	1.62842	1.01000 to 2.25000	1.23374	1.43329	0.00379348	1.00738e+09	1.12641e+07	0.0111816	14952.8	-979.785	-0.0655252
rr_sum2	week	2	3	5000	2.24566	3.40022	2.83826	2.84458	13559	982076084	1.3806	2.82294	2.25000 to 3.4000	1.15456	1.43329	0.00277637	1.00738e+09	-2.53018e+07	-0.0251164	14952.8	-1393.78	-0.0932124
rr_sum2	week	2	4	5000	3.40041	4.42925	3.92135	3.91857	13449	987592417	1.3618	3.91483	3.4000 to 4.43000	1.02885	1.43329	0.005111	1.00738e+09	-1.97854e+07	-0.0196405	14952.8	-1503.78	-0.100569
rr_sum2	week	2	5	5000	4.4294	5.42075	4.93757	4.9415	13799	993236546	1.3893	4.92507	4.43000 to 5.42000	0.99135	1.43329	0.00193523	1.00738e+09	-1.41413e+07	-0.0140377	14952.8	-1153.78	-0.0771618
rr_sum2	week	2	6	5000	5.42079	6.3671	5.89189	5.89021	13666	980323301	1.394	5.89394	5.42000 to 6.37000	0.946309	1.43329	0.0015438	1.00738e+09	-2.70545e+07	-0.0268564	14952.8	-1286.78	-0.0860565
rr_sum2	week	2	7	5000	6.36774	7.25454	6.81417	6.81307	13682	993507003	1.3771	6.81114	6.37000 to 7.25000	0.886801	1.43329	0.00315746	1.00738e+09	-1.38708e+07	-0.0137692	14952.8	-1270.78	-0.0849865
rr_sum2	week	2	8	5000	7.25528	8.12583	7.69426	7.69283	13630	995817675	1.3687	7.69056	7.26000 to 8.13000	0.870551	1.43329	0.00417203	1.00738e+09	-1.15602e+07	-0.0114755	14952.8	-1322.78	-0.0884641
rr_sum2	week	2	9	5000	8.12657	8.96332	8.54821	8.5488	13704	1008860751	1.3584	8.54494	8.13000 to 8.96000	0.836755	1.43329	0.0056087	1.00738e+09	1.48292e+06	0.00147205	14952.8	-1248.78	-0.0835152
rr_sum2	week	2	10	5000	8.96334	9.76177	9.36616	9.36887	13766	1006886210	1.3672	9.36256	8.96000 to 9.76000	0.79843	1.43329	0.00436805	1.00738e+09	-491626	-0.000488025	14952.8	-1186.78	-0.0793688
rr_sum2	week	2	11	5000	9.76179	10.5485	10.1603	10.1699	13382	980061723	1.3654	10.1551	9.76000 to 10.55000	0.786665	1.43329	0.00460922	1.00738e+09	-2.73161e+07	-0.0271161	14952.8	-1570.78	-0.10505
rr_sum2	week	2	12	5000	10.5487	11.325	10.9373	10.9281	14426	1042085761	1.3843	10.9369	10.55000 to 11.33000	0.776304	1.43329	0.00240014	1.00738e+09	3.47079e+07	0.0344537	14952.8	-526.785	-0.0352299
rr_sum2	week	2	13	5000	11.3253	12.1008	11.7181	11.7183	13691	987958970	1.3858	11.7131	11.33000 to 12.1000	0.77556	1.43329	0.00225542	1.00738e+09	-1.94189e+07	-0.0192766	14952.8	-1261.78	-0.0843846
rr_sum2	week	2	14	5000	12.1009	12.889	12.4942	12.4945	13619	1007849538	1.3513	12.4949	12.1000 to 12.89000	0.788071	1.43329	0.00672257	1.00738e+09	471702	0.000468248	14952.8	-1333.78	-0.0891997
rr_sum2	week	2	15	5000	12.889	13.6479	13.2716	13.276	14260	1043506820	1.3665	13.2685	12.89000 to 13.65000	0.75894	1.43329	0.00446107	1.00738e+09	3.6129e+07	0.0358644	14952.8	-692.785	-0.0463315
rr_sum2	week	2	16	5000	13.6484	14.4008	14.0226	14.0225	13614	1004421182	1.3554	14.0246	13.65000 to 14.4000	0.75234	1.43329	0.00606705	1.00738e+09	-2.95665e+06	-0.002935	14952.8	-1338.78	-0.0895341
rr_sum2	week	2	17	5000	14.4009	15.1347	14.7682	14.7691	14239	1010263584	1.4094	14.7678	14.4000 to 15.13000	0.733717	1.43329	0.000570792	1.00738e+09	2.88575e+06	0.00286461	14952.8	-713.785	-0.0477359
rr_sum2	week	2	18	5000	15.1348	15.8908	15.5158	15.5201	13957	1005651905	1.3879	15.5128	15.13000 to 15.89000	0.756033	1.43329	0.00206037	1.00738e+09	-1.72593e+06	-0.00171329	14952.8	-995.785	-0.0665953
rr_sum2	week	2	19	5000	15.891	16.6294	16.2623	16.2651	13938	999001642	1.3952	16.2602	15.89000 to 16.63000	0.738404	1.43329	0.00145094	1.00738e+09	-8.37619e+06	-0.00831485	14952.8	-1014.78	-0.0678659
rr_sum2	week	2	20	5000	16.6297	17.3706	17.0019	17	13602	999389238	1.361	17.0001	16.63000 to 17.37000	0.740928	1.43329	0.00522603	1.00738e+09	-7.9886e+06	-0.00793009	14952.8	-1350.78	-0.0903367
rr_sum2	week	2	21	5000	17.3707	18.1441	17.754	17.7531	14248	997137161	1.4289	17.7574	17.37000 to 18.14000	0.773437	1.43329	1.92831e-05	1.00738e+09	-1.02407e+07	-0.0101657	14952.8	-704.785	-0.047134
rr_sum2	week	2	22	5000	18.1442	18.8984	18.5237	18.5245	14617	1026090508	1.4245	18.5213	18.14000 to 18.9000	0.754151	1.43329	7.72861e-05	1.00738e+09	1.87127e+07	0.0185756	14952.8	-335.785	-0.0224563
rr_sum2	week	2	23	5000	18.8984	19.6847	19.2862	19.2831	14452	1004382204	1.4389	19.2915	18.9000 to 19.68000	0.786243	1.43329	3.1458e-05	1.00738e+09	-2.99563e+06	-0.00297369	14952.8	-500.785	-0.0334911
rr_sum2	week	2	24	5000	19.6849	20.4628	20.0728	20.0744	14666	1015189653	1.4447	20.0738	19.68000 to 20.46000	0.777873	1.43329	0.000130159	1.00738e+09	7.81182e+06	0.00775461	14952.8	-286.785	-0.0191793
rr_sum2	week	2	25	5000	20.4629	21.2382	20.8461	20.8458	14846	1014916903	1.4628	20.8505	20.46000 to 21.24000	0.775274	1.43329	0.000870766	1.00738e+09	7.53907e+06	0.00748385	14952.8	-106.785	-0.00714145
rr_sum2	week	2	26	5000	21.2388	22.0324	21.6402	21.6416	14725	1016178862	1.4491	21.6356	21.24000 to 22.03000	0.793633	1.43329	0.000249916	1.00738e+09	8.80103e+06	0.00873657	14952.8	-227.785	-0.0152336
rr_sum2	week	2	27	5000	22.0324	22.8504	22.4368	22.4316	15819	1046349380	1.5118	22.4414	22.03000 to 22.85000	0.818002	1.43329	0.00616362	1.00738e+09	3.89715e+07	0.0386861	14952.8	866.215	0.05793
rr_sum2	week	2	28	5000	22.8508	23.6757	23.2648	23.2712	14748	1013818939	1.4547	23.2632	22.85000 to 23.68000	0.8249	1.43329	0.000458334	1.00738e+09	6.4411e+06	0.00639393	14952.8	-204.785	-0.0136954
rr_sum2	week	2	29	5000	23.676	24.5213	24.1044	24.1073	15157	1018489482	1.4882	24.0987	23.68000 to 24.52000	0.845217	1.43329	0.00301497	1.00738e+09	1.11116e+07	0.0110303	14952.8	204.215	0.0136574
rr_sum2	week	2	30	5000	24.5215	25.3606	24.9397	24.9385	14898	998660387	1.4918	24.941	24.52000 to 25.36000	0.839128	1.43329	0.00342327	1.00738e+09	-8.71745e+06	-0.0086536	14952.8	-54.7845	-0.00366383
rr_sum2	week	2	31	5000	25.3607	26.2335	25.7978	25.7969	15364	1016937825	1.5108	25.7971	25.36000 to 26.23000	0.87282	1.43329	0.00600761	1.00738e+09	9.55999e+06	0.00948997	14952.8	411.215	0.0275009
rr_sum2	week	2	32	5000	26.2337	27.123	26.6752	26.6719	15181	1016339210	1.4937	26.6783	26.23000 to 27.12000	0.889279	1.43329	0.00364922	1.00738e+09	8.96137e+06	0.00889574	14952.8	228.215	0.0152624
rr_sum2	week	2	33	5000	27.1234	28.0166	27.567	27.5634	14776	1002509774	1.4739	27.57	27.12000 to 28.02000	0.893168	1.43329	0.00164907	1.00738e+09	-4.86806e+06	-0.00483241	14952.8	-176.785	-0.0118228
rr_sum2	week	2	34	5000	28.017	28.9578	28.483	28.4815	14686	1000296342	1.4682	28.4874	28.02000 to 28.96000	0.94079	1.43329	0.00121862	1.00738e+09	-7.08149e+06	-0.00702963	14952.8	-266.785	-0.0178418
rr_sum2	week	2	35	5000	28.9582	29.901	29.4259	29.4169	15074	1000854122	1.5061	29.4296	28.96000 to 29.9000	0.942851	1.43329	0.00530111	1.00738e+09	-6.52371e+06	-0.00647594	14952.8	121.215	0.00810655
rr_sum2	week	2	36	5000	29.9013	30.908	30.4014	30.4	15357	1009633650	1.521	30.4047	29.9000 to 30.91000	1.00668	1.43329	0.00769282	1.00738e+09	2.25581e+06	0.00223929	14952.8	404.215	0.0270328
rr_sum2	week	2	37	5000	30.9081	31.9164	31.4068	31.4032	15324	1033453329	1.4828	31.4122	30.91000 to 31.92000	1.00832	1.43329	0.00245112	1.00738e+09	2.60755e+07	0.0258845	14952.8	371.215	0.0248258
rr_sum2	week	2	38	5000	31.9173	32.9682	32.4352	32.4386	15118	1008940509	1.4984	32.4428	31.92000 to 32.97000	1.05093	1.43329	0.00423915	1.00738e+09	1.56267e+06	0.00155123	14952.8	165.215	0.0110491
rr_sum2	week	2	39	5000	32.9684	34.0635	33.5119	33.5115	14583	984084348	1.4819	33.5159	32.97000 to 34.06000	1.09505	1.43329	0.00236281	1.00738e+09	-2.32935e+07	-0.0231229	14952.8	-369.785	-0.0247301
rr_sum2	week	2	40	5000	34.0635	35.2188	34.6458	34.6467	15277	1011307061	1.5106	34.6411	34.06000 to 35.22000	1.15532	1.43329	0.00597664	1.00738e+09	3.92923e+06	0.00390045	14952.8	324.215	0.0216826
rr_sum2	week	2	41	5000	35.2191	36.4052	35.8088	35.8058	15183	992590231	1.5296	35.8122	35.22000 to 36.41000	1.18608	1.43329	0.00927537	1.00738e+09	-1.47876e+07	-0.0146793	14952.8	230.215	0.0153962
rr_sum2	week	2	42	5000	36.4053	37.6385	37.0216	37.0158	15986	1021639609	1.5647	37.0219	36.41000 to 37.64000	1.23317	1.43329	0.0172683	1.00738e+09	1.42618e+07	0.0141573	14952.8	1033.22	0.0690985
rr_sum2	week	2	43	5000	37.6386	38.9372	38.2851	38.2894	15270	996571458	1.5323	38.2879	37.64000 to 38.94000	1.2986	1.43329	0.00980273	1.00738e+09	-1.08064e+07	-0.0107272	14952.8	317.215	0.0212145
rr_sum2	week	2	44	5000	38.9372	40.307	39.6182	39.613	15560	1010962042	1.5391	39.6221	38.94000 to 40.31000	1.36983	1.43329	0.0111955	1.00738e+09	3.58421e+06	0.00355796	14952.8	607.215	0.0406089
rr_sum2	week	2	45	5000	40.3074	41.7989	41.0424	41.0374	16069	1026735505	1.5651	41.0531	40.31000 to 41.8000	1.49151	1.43329	0.0173735	1.00738e+09	1.93577e+07	0.0192159	14952.8	1116.22	0.0746493
rr_sum2	week	2	46	5000	41.7992	43.3141	42.5445	42.5421	15909	1015495075	1.5666	42.5567	41.8000 to 43.31000	1.51492	1.43329	0.0177712	1.00738e+09	8.11724e+06	0.00805779	14952.8	956.215	0.063949
rr_sum2	week	2	47	5000	43.3142	44.9214	44.1253	44.1161	15949	1007109770	1.5836	44.1178	43.31000 to 44.92000	1.60722	1.43329	0.0225927	1.00738e+09	-268066	-0.000266102	14952.8	996.215	0.0666241
rr_sum2	week	2	48	5000	44.9218	46.6504	45.7835	45.781	16143	1004331716	1.6073	45.7861	44.92000 to 46.65000	1.7286	1.43329	0.030279	1.00738e+09	-3.04612e+06	-0.00302381	14952.8	1190.22	0.0795983
rr_sum2	week	2	49	5000	46.6505	48.5	47.5566	47.5532	16656	1037101091	1.606	47.5753	46.65000 to 48.5000	1.8495	1.43329	0.0298283	1.00738e+09	2.97233e+07	0.0295056	14952.8	1703.22	0.113906
rr_sum2	week	2	50	5000	48.5	50.5376	49.4859	49.4593	16193	1003815275	1.6131	49.5188	48.5000 to 50.54000	2.03756	1.43329	0.0323312	1.00738e+09	-3.56256e+06	-0.00353647	14952.8	1240.22	0.0829421
rr_sum2	week	2	51	5000	50.5377	52.8097	51.6583	51.6558	16197	1004496274	1.6124	51.6737	50.54000 to 52.81000	2.27199	1.43329	0.0320799	1.00738e+09	-2.88156e+06	-0.00286046	14952.8	1244.22	0.0832096
rr_sum2	week	2	52	5000	52.8101	55.3297	54.0404	54.0279	16408	1012568717	1.6204	54.0699	52.81000 to 55.33000	2.51956	1.43329	0.0350097	1.00738e+09	5.19088e+06	0.00515286	14952.8	1455.22	0.0973207
rr_sum2	week	2	53	5000	55.3297	58.1986	56.7231	56.716	16477	1020624566	1.6144	56.7642	55.33000 to 58.2000	2.86894	1.43329	0.0328004	1.00738e+09	1.32467e+07	0.0131497	14952.8	1524.22	0.101935
rr_sum2	week	2	54	5000	58.1987	61.3814	59.759	59.7452	16356	1009368930	1.6204	59.79	58.2000 to 61.38000	3.1827	1.43329	0.0350097	1.00738e+09	1.99109e+06	0.00197651	14952.8	1403.22	0.0938431
rr_sum2	week	2	55	5000	61.382	65.2269	63.2478	63.1995	16535	1014627658	1.6297	63.3044	61.38000 to 65.23000	3.84483	1.43329	0.0385764	1.00738e+09	7.24982e+06	0.00719673	14952.8	1582.22	0.105814
rr_sum2	week	2	56	5000	65.2274	69.99	67.5143	67.4489	16747	1016457324	1.6476	67.6087	65.23000 to 69.99000	4.76259	1.43329	0.0459282	1.00738e+09	9.07949e+06	0.00901299	14952.8	1794.22	0.119992
rr_sum2	week	2	57	5000	69.9901	76.2853	73.02	72.965	16626	984593511	1.6886	73.1377	69.99000 to 76.29000	6.29526	1.43329	0.0651826	1.00738e+09	-2.27843e+07	-0.0226175	14952.8	1673.22	0.1119
rr_sum2	week	2	58	5000	76.2857	86.0755	80.7002	80.4521	16623	1004116249	1.6555	81.1806	76.29000 to 86.08000	9.78974	1.43329	0.0493767	1.00738e+09	-3.26159e+06	-0.0032377	14952.8	1670.22	0.111699
rr_sum2	week	2	59	5000	86.0761	108.76	95.1313	94.1086	16211	978978007	1.6559	97.4181	86.08000 to 108.76000	22.6841	1.43329	0.0495547	1.00738e+09	-2.83998e+07	-0.0281918	14952.8	1258.22	0.0841459
rr_sum2	week	2	60	2044	108.771	259.36	129.983	122.684	7311	380026931	1.9238	184.066	108.77000 to 259.36000	150.59	1.43329	0.240599	4.11816e+08	-3.17891e+07	-0.0771925	6112.7	1198.3	0.196035
rr_sum2	week	2	60	301490	0	259.36	30.4015	24.9385	901623	60742868740	Min: 1.351	61		Min: 0	1.43329	0.953137	6.07429e+10	8.34465e-07	Min: -7.72 %	901623	-6.45741e-11	Min: -10.5 %
			[max]	[sum]	[min]	[max]	[avg]	[median]	[sum]	[sum]	Max: 1.924	[# of classes]	[mbar]	Max: 150.59		[sum]			Max: 3.87 %			Max: 19.6 %
aspect	temptype	lagtype	ClassNo	n	aspectMIN	aspectMAX	aspectAVG	aspectMEDIAN	sumCases	sumPop	incidence	class center	unit	class width	expected inc.	sqared deviance inc.	control sum	control sum	control range	control sum	control sum	control range
																0.9471	= R² (coefficient of determination) for sigmoid regression, while extreme classes omitted
Three weeks sum of precipitation
three weeks precipitation
lagtype = 2	Extralag = 1	Data included = A
from database												EXCEL calculation
aspect	temptype	Lagtype	classNo	classN	aspect_min	aspect_max	aspect_avg	aspect_median	sum_cases	sum_pop	incidence	class center	legend	class width	expected incidence	squared deviance inc.	expected pop	pop diff. abs.	pop diff. per cent	expected cases	case diff. abs.	case diff. per cent
rr_sum3	week	2	0	821	0	0	0	0	2141	161906354	1.3224	0	.000 to .000	0	1.43329	0.0122969	1.65411e+08	-3.50509e+06	-0.0211901	2455.25	-314.247	-0.12799
rr_sum3	week	2	1	5000	8.34002e-07	4.01675	2.01044	2.06516	14894	1034327751	1.44	2.00838	.000 to 4.02000	4.01675	1.43329	4.50073e-05	1.00738e+09	2.69499e+07	0.0267525	14952.8	-58.7845	-0.00393134
rr_sum3	week	2	2	5000	4.01705	6.52403	5.35188	5.39166	12589	965778369	1.3035	5.27054	4.02000 to 6.52000	2.50698	1.43329	0.0168458	1.00738e+09	-4.15995e+07	-0.0412948	14952.8	-2363.78	-0.158083
rr_sum3	week	2	3	5000	6.52448	8.43995	7.51367	7.51903	12906	966543131	1.3353	7.48221	6.52000 to 8.44000	1.91548	1.43329	0.00960229	1.00738e+09	-4.08347e+07	-0.0405356	14952.8	-2046.78	-0.136883
rr_sum3	week	2	4	5000	8.43998	10.1001	9.29712	9.31129	13509	1015832910	1.3298	9.27005	8.44000 to 10.1000	1.66014	1.43329	0.0107104	1.00738e+09	8.45507e+06	0.00839315	14952.8	-1443.78	-0.0965562
rr_sum3	week	2	5	5000	10.1002	11.6448	10.8905	10.8877	13303	1006649241	1.3215	10.8725	10.1000 to 11.64000	1.54461	1.43329	0.0124973	1.00738e+09	-728595	-0.000723259	14952.8	-1649.78	-0.110333
rr_sum3	week	2	6	5000	11.6449	13.1075	12.392	12.4	12943	976402976	1.3256	12.3762	11.64000 to 13.11000	1.46259	1.43329	0.0115974	1.00738e+09	-3.09749e+07	-0.030748	14952.8	-2009.78	-0.134409
rr_sum3	week	2	7	5000	13.108	14.4538	13.7924	13.8053	13478	1032923657	1.3048	13.7809	13.11000 to 14.45000	1.34579	1.43329	0.01651	1.00738e+09	2.55458e+07	0.0253587	14952.8	-1474.78	-0.0986294
rr_sum3	week	2	8	5000	14.4539	15.6778	15.0731	15.0815	12886	977200202	1.3187	15.0659	14.45000 to 15.68000	1.22386	1.43329	0.0131312	1.00738e+09	-3.01776e+07	-0.0299566	14952.8	-2066.78	-0.138221
rr_sum3	week	2	9	5000	15.6781	16.8914	16.2884	16.2992	13349	983189897	1.3577	16.2847	15.68000 to 16.89000	1.2133	1.43329	0.00571404	1.00738e+09	-2.41879e+07	-0.0240108	14952.8	-1603.78	-0.107257
rr_sum3	week	2	10	5000	16.8916	18.0749	17.4825	17.4795	12924	968887610	1.3339	17.4833	16.89000 to 18.07000	1.18331	1.43329	0.00987862	1.00738e+09	-3.84902e+07	-0.0382083	14952.8	-2028.78	-0.135679
rr_sum3	week	2	11	5000	18.0751	19.1873	18.6247	18.6217	13591	1005712936	1.3514	18.6312	18.08000 to 19.19000	1.1122	1.43329	0.00670618	1.00738e+09	-1.6649e+06	-0.00165271	14952.8	-1361.78	-0.0910723
rr_sum3	week	2	12	5000	19.1877	20.2832	19.7343	19.7327	13488	1008557098	1.3374	19.7355	19.19000 to 20.28000	1.09547	1.43329	0.00919513	1.00738e+09	1.17926e+06	0.00117063	14952.8	-1464.78	-0.0979607
rr_sum3	week	2	13	5000	20.2836	21.333	20.8106	20.8082	13730	1006870167	1.3636	20.8083	20.28000 to 21.33000	1.04948	1.43329	0.00485687	1.00738e+09	-507669	-0.000503951	14952.8	-1222.78	-0.0817764
rr_sum3	week	2	14	5000	21.3331	22.3475	21.8434	21.8434	13868	1003731268	1.3816	21.8403	21.33000 to 22.35000	1.01437	1.43329	0.00267199	1.00738e+09	-3.64657e+06	-0.00361986	14952.8	-1084.78	-0.0725473
rr_sum3	week	2	15	5000	22.3476	23.3568	22.8469	22.8451	14362	1016395873	1.413	22.8522	22.35000 to 23.36000	1.00921	1.43329	0.000411735	1.00738e+09	9.01804e+06	0.00895199	14952.8	-590.785	-0.03951
rr_sum3	week	2	16	5000	23.3569	24.3879	23.8735	23.8724	14132	1006293188	1.4044	23.8724	23.36000 to 24.39000	1.03106	1.43329	0.000834705	1.00738e+09	-1.08465e+06	-0.0010767	14952.8	-820.785	-0.0548917
rr_sum3	week	2	17	5000	24.3881	25.3825	24.8828	24.8827	14064	1004408934	1.4002	24.8853	24.39000 to 25.38000	0.994389	1.43329	0.00109503	1.00738e+09	-2.9689e+06	-0.00294716	14952.8	-888.785	-0.0594394
rr_sum3	week	2	18	5000	25.3825	26.4088	25.8952	25.8948	14368	1015600645	1.4147	25.8957	25.38000 to 26.41000	1.02629	1.43329	0.000345635	1.00738e+09	8.22281e+06	0.00816259	14952.8	-584.785	-0.0391087
rr_sum3	week	2	19	5000	26.4089	27.4101	26.9135	26.9144	14252	1041136426	1.3689	26.9095	26.41000 to 27.41000	1.00118	1.43329	0.00414623	1.00738e+09	3.37586e+07	0.0335113	14952.8	-700.785	-0.0468665
rr_sum3	week	2	20	5000	27.4117	28.4062	27.9118	27.9163	14507	1013888873	1.4308	27.9089	27.41000 to 28.41000	0.994474	1.43329	6.20634e-06	1.00738e+09	6.51104e+06	0.00646335	14952.8	-445.785	-0.0298128
rr_sum3	week	2	21	5000	28.4065	29.3931	28.9013	28.9011	14453	1018319484	1.4193	28.8998	28.41000 to 29.39000	0.986654	1.43329	0.000195755	1.00738e+09	1.09416e+07	0.0108615	14952.8	-499.785	-0.0334242
rr_sum3	week	2	22	5000	29.3933	30.3859	29.885	29.8843	13904	993733957	1.3992	29.8896	29.39000 to 30.39000	0.992609	1.43329	0.00116221	1.00738e+09	-1.36439e+07	-0.013544	14952.8	-1048.78	-0.0701397
rr_sum3	week	2	23	5000	30.386	31.3875	30.885	30.8859	14482	1004041723	1.4424	30.8867	30.39000 to 31.39000	1.00148	1.43329	8.29693e-05	1.00738e+09	-3.33611e+06	-0.00331168	14952.8	-470.785	-0.0314847
rr_sum3	week	2	24	5000	31.3875	32.3823	31.8835	31.8854	14889	1025290668	1.4522	31.8849	31.39000 to 32.38000	0.994768	1.43329	0.000357541	1.00738e+09	1.79128e+07	0.0177816	14952.8	-63.7845	-0.00426573
rr_sum3	week	2	25	5000	32.3823	33.4	32.8899	32.888	14444	1011481553	1.428	32.8912	32.38000 to 33.4000	1.01768	1.43329	2.79974e-05	1.00738e+09	4.10372e+06	0.00407366	14952.8	-508.785	-0.0340261
rr_sum3	week	2	26	5000	33.4	34.4224	33.9091	33.908	14586	1009731020	1.4445	33.9112	33.4000 to 34.42000	1.02236	1.43329	0.000125636	1.00738e+09	2.35318e+06	0.00233595	14952.8	-366.785	-0.0245295
rr_sum3	week	2	27	5000	34.4224	35.4789	34.9462	34.9397	14884	1013586672	1.4684	34.9507	34.42000 to 35.48000	1.05651	1.43329	0.00123262	1.00738e+09	6.20884e+06	0.00616336	14952.8	-68.7845	-0.00460011
rr_sum3	week	2	28	5000	35.4791	36.5229	35.9946	35.9867	14966	1014431155	1.4753	36.001	35.48000 to 36.52000	1.04381	1.43329	0.00176473	1.00738e+09	7.05332e+06	0.00700166	14952.8	13.2155	0.000883815
rr_sum3	week	2	29	5000	36.523	37.5972	37.0597	37.0645	14457	1016422925	1.4223	37.0601	36.52000 to 37.6000	1.07423	1.43329	0.000120808	1.00738e+09	9.04509e+06	0.00897884	14952.8	-495.785	-0.0331567
rr_sum3	week	2	30	5000	37.5974	38.6876	38.1308	38.1223	14903	1017460820	1.4647	38.1425	37.6000 to 38.69000	1.09017	1.43329	0.000986509	1.00738e+09	1.0083e+07	0.0100091	14952.8	-49.7845	-0.00332945
rr_sum3	week	2	31	5000	38.6876	39.8123	39.2452	39.2372	14872	1024860945	1.4511	39.2499	38.69000 to 39.81000	1.12471	1.43329	0.000317151	1.00738e+09	1.74831e+07	0.0173551	14952.8	-80.7845	-0.00540264
rr_sum3	week	2	32	5000	39.8123	40.9778	40.3912	40.3963	15390	1027390071	1.498	40.3951	39.81000 to 40.98000	1.16549	1.43329	0.00418722	1.00738e+09	2.00122e+07	0.0198657	14952.8	437.215	0.0292397
rr_sum3	week	2	33	5000	40.9781	42.1748	41.5786	41.5803	15445	1015197990	1.5214	41.5764	40.98000 to 42.17000	1.1967	1.43329	0.00776315	1.00738e+09	7.82015e+06	0.00776288	14952.8	492.215	0.032918
rr_sum3	week	2	34	5000	42.1751	43.3538	42.7546	42.7442	15315	1031907190	1.4841	42.7644	42.18000 to 43.35000	1.17877	1.43329	0.00258153	1.00738e+09	2.45294e+07	0.0243497	14952.8	362.215	0.0242239
rr_sum3	week	2	35	5000	43.3541	44.5571	43.9515	43.9452	14777	1008053461	1.4659	43.9556	43.35000 to 44.56000	1.20298	1.43329	0.00106333	1.00738e+09	675625	0.000670677	14952.8	-175.785	-0.011756
rr_sum3	week	2	36	5000	44.5572	45.8	45.17	45.1677	14503	1006152311	1.4414	45.1786	44.56000 to 45.8000	1.2428	1.43329	6.57518e-05	1.00738e+09	-1.22552e+06	-0.00121655	14952.8	-449.785	-0.0300803
rr_sum3	week	2	37	5000	45.8	47.0864	46.4453	46.438	15082	1009653816	1.4938	46.4432	45.8000 to 47.09000	1.2864	1.43329	0.00366131	1.00738e+09	2.27598e+06	0.00225931	14952.8	129.215	0.00864157
rr_sum3	week	2	38	5000	47.0866	48.4102	47.7504	47.7488	15124	1003568501	1.507	47.7484	47.09000 to 48.41000	1.32359	1.43329	0.00543298	1.00738e+09	-3.80933e+06	-0.00378144	14952.8	171.215	0.0114504
rr_sum3	week	2	39	5000	48.4102	49.7417	49.0578	49.0509	15151	1005281674	1.5071	49.076	48.41000 to 49.74000	1.33153	1.43329	0.00544773	1.00738e+09	-2.09616e+06	-0.00208081	14952.8	198.215	0.0132561
rr_sum3	week	2	40	5000	49.7418	51.1253	50.425	50.422	15346	1008058397	1.5223	50.4335	49.74000 to 51.13000	1.38346	1.43329	0.00792256	1.00738e+09	680561	0.000675577	14952.8	393.215	0.0262971
rr_sum3	week	2	41	5000	51.1254	52.5523	51.834	51.8282	15379	1017838929	1.5109	51.8389	51.13000 to 52.55000	1.42689	1.43329	0.00602312	1.00738e+09	1.04611e+07	0.0103845	14952.8	426.215	0.0285041
rr_sum3	week	2	42	5000	52.5525	54.0796	53.3088	53.3083	15578	1004982248	1.5501	53.316	52.55000 to 54.08000	1.52702	1.43329	0.0136443	1.00738e+09	-2.39559e+06	-0.00237804	14952.8	625.215	0.0418126
rr_sum3	week	2	43	5000	54.0797	55.655	54.8667	54.8758	15700	1012808719	1.5501	54.8674	54.08000 to 55.66000	1.57534	1.43329	0.0136443	1.00738e+09	5.43088e+06	0.00539111	14952.8	747.215	0.0499717
rr_sum3	week	2	44	5000	55.6551	57.273	56.4543	56.4508	15825	1017112651	1.5559	56.464	55.66000 to 57.27000	1.61795	1.43329	0.0150329	1.00738e+09	9.73482e+06	0.00966352	14952.8	872.215	0.0583313
rr_sum3	week	2	45	5000	57.2733	59.0126	58.1382	58.1381	16186	1005803863	1.6093	58.1429	57.27000 to 59.01000	1.73926	1.43329	0.0309791	1.00738e+09	-1.57397e+06	-0.00156245	14952.8	1233.22	0.082474
rr_sum3	week	2	46	5000	59.013	60.8029	59.9041	59.9085	15748	1012764362	1.555	59.9079	59.01000 to 60.8000	1.78992	1.43329	0.014813	1.00738e+09	5.38653e+06	0.00534708	14952.8	795.215	0.0531818
rr_sum3	week	2	47	5000	60.804	62.778	61.7797	61.7724	16224	1009208206	1.6076	61.791	60.8000 to 62.78000	1.97399	1.43329	0.0303835	1.00738e+09	1.83037e+06	0.00181696	14952.8	1271.22	0.0850153
rr_sum3	week	2	48	5000	62.7785	64.8987	63.8327	63.8437	16188	1016786879	1.5921	63.8386	62.78000 to 64.9000	2.12017	1.43329	0.0252202	1.00738e+09	9.40904e+06	0.00934013	14952.8	1235.22	0.0826077
rr_sum3	week	2	49	5000	64.8988	67.1321	65.9884	65.9788	16332	1013895997	1.6108	66.0155	64.9000 to 67.13000	2.23321	1.43329	0.0315094	1.00738e+09	6.51816e+06	0.00647042	14952.8	1379.22	0.092238
rr_sum3	week	2	50	5000	67.1323	69.656	68.3691	68.3641	16297	1014341717	1.6067	68.3942	67.13000 to 69.66000	2.52369	1.43329	0.0300706	1.00738e+09	6.96388e+06	0.00691288	14952.8	1344.22	0.0898973
rr_sum3	week	2	51	5000	69.6561	72.3708	70.9872	70.9878	16246	1014354447	1.6016	71.0135	69.66000 to 72.37000	2.71475	1.43329	0.0283278	1.00738e+09	6.97661e+06	0.00692552	14952.8	1293.22	0.0864866
rr_sum3	week	2	52	5000	72.372	75.2793	73.8141	73.8153	16433	1003442738	1.6377	73.8257	72.37000 to 75.28000	2.90722	1.43329	0.0417829	1.00738e+09	-3.9351e+06	-0.00390628	14952.8	1480.22	0.0989926
rr_sum3	week	2	53	5000	75.2794	78.5299	76.869	76.8433	16573	1027555734	1.6129	76.9046	75.28000 to 78.53000	3.25051	1.43329	0.0322593	1.00738e+09	2.01779e+07	0.0200301	14952.8	1620.22	0.108355
rr_sum3	week	2	54	5000	78.5315	82.225	80.3395	80.3444	17158	1008701579	1.701	80.3783	78.53000 to 82.22000	3.69345	1.43329	0.071668	1.00738e+09	1.32374e+06	0.00131405	14952.8	2205.22	0.147479
rr_sum3	week	2	55	5000	82.2264	86.4705	84.295	84.2677	16870	1012893800	1.6655	84.3484	82.23000 to 86.47000	4.24404	1.43329	0.0539209	1.00738e+09	5.51596e+06	0.00547557	14952.8	1917.22	0.128218
rr_sum3	week	2	56	5000	86.4705	91.4938	88.9287	88.9209	16246	1006398976	1.6143	88.9822	86.47000 to 91.49000	5.02331	1.43329	0.0327642	1.00738e+09	-978860	-0.000971691	14952.8	1293.22	0.0864866
rr_sum3	week	2	57	5000	91.4942	97.8251	94.5131	94.4643	16886	1010071262	1.6718	94.6597	91.49000 to 97.83000	6.33084	1.43329	0.0568864	1.00738e+09	2.69343e+06	0.0026737	14952.8	1933.22	0.129288
rr_sum3	week	2	58	5000	97.8261	106.297	101.778	101.6	17046	1009596526	1.6884	102.061	97.83000 to 106.3000	8.47075	1.43329	0.0650805	1.00738e+09	2.21869e+06	0.00220244	14952.8	2093.22	0.139988
rr_sum3	week	2	59	5000	106.298	120.4	112.629	112.278	17051	999790178	1.7055	113.349	106.3000 to 120.4000	14.1022	1.43329	0.0740976	1.00738e+09	-7.58766e+06	-0.00753209	14952.8	2098.22	0.140323
rr_sum3	week	2	60	5000	120.4	172.061	137.423	134.021	16859	931897642	1.8091	146.23	120.4000 to 172.06000	51.661	1.43329	0.141232	1.00738e+09	-7.54802e+07	-0.0749274	14952.8	1906.22	0.127482
rr_sum3	week	2	61	669	172.092	309.648	196.458	188.419	2541	115760448	2.1951	240.87	172.09000 to 309.65000	137.556	1.43329	0.580353	1.34787e+08	-1.90267e+07	-0.141161	2000.68	540.317	0.270067
rr_sum3	week	2	61	301490	0	309.648	45.7612	38.6797	901623	60580962386	Min: 1.304	62		Min: 0	1.43329	1.58329	6.07429e+10	8.9407e-07	Min: -14.12 %	901623	-7.68523e-11	Min: -15.81 %
			[max]	[sum]	[min]	[max]	[avg]	[median]	[sum]	[sum]	Max: 2.195	[# of classes]	[mm]	Max: 137.556		[sum]			Max: 3.35 %			Max: 27.01 %
aspect	temptype	lagtype	ClassNo	n	aspectMIN	aspectMAX	aspectAVG	aspectMEDIAN	sumCases	sumPop	incidence	class center	unit	class width	expected inc.	sqared deviance inc.	control sum	control sum	control range	control sum	control sum	control range
																0.9314	= R² (coefficient of determination) for sigmoid regression, while extreme classes omitted
Four weeks sum of precipitation
four weeks precipitation
lagtype = 2	Extralag = 1	Data included = A
from database												EXCEL calculation
aspect	temptype	Lagtype	classNo	classN	aspect_min	aspect_max	aspect_avg	aspect_median	sum_cases	sum_pop	incidence	class center	legend	class width	expected incidence	squared deviance inc.	expected pop	pop diff. abs.	pop diff. per cent	expected cases	case diff. abs.	case diff. per cent
rr_sum4	week	2	0	266	0	0	0	0	588	48491711	1.2126	0	.000 to .000	0	1.43329	0.0487046	5.35925e+07	-5.10079e+06	-0.0951773	795.488	-207.488	-0.260831
rr_sum4	week	2	1	5000	8.34002e-07	8.3931	4.7386	5.32124	13534	995859167	1.359	4.19655	.000 to 8.39000	8.3931	1.43329	0.00551919	1.00738e+09	-1.15187e+07	-0.0114343	14952.8	-1418.78	-0.0948843
rr_sum4	week	2	2	5000	8.39591	11.9339	10.2878	10.325	12077	967854549	1.2478	10.1649	8.4000 to 11.93000	3.538	1.43329	0.034407	1.00738e+09	-3.95233e+07	-0.0392338	14952.8	-2875.78	-0.192324
rr_sum4	week	2	3	5000	11.9343	14.7323	13.3705	13.3814	12652	999347016	1.266	13.3333	11.93000 to 14.73000	2.79793	1.43329	0.0279864	1.00738e+09	-8.03082e+06	-0.007972	14952.8	-2300.78	-0.15387
rr_sum4	week	2	4	5000	14.7328	17.085	15.9286	15.9268	12472	968654656	1.2876	15.9089	14.73000 to 17.08000	2.35215	1.43329	0.0212259	1.00738e+09	-3.87232e+07	-0.0384396	14952.8	-2480.78	-0.165908
rr_sum4	week	2	5	5000	17.085	19.1854	18.1592	18.1745	12494	961622976	1.2993	18.1352	17.09000 to 19.19000	2.10034	1.43329	0.0179537	1.00738e+09	-4.57549e+07	-0.0454198	14952.8	-2458.78	-0.164437
rr_sum4	week	2	6	5000	19.1854	20.998	20.1042	20.1109	12725	1003160261	1.2685	20.0917	19.19000 to 21.000	1.81262	1.43329	0.0271562	1.00738e+09	-4.21757e+06	-0.00418669	14952.8	-2227.78	-0.148988
rr_sum4	week	2	7	5000	20.9981	22.6641	21.8393	21.8438	13079	1015039761	1.2885	21.8311	21.000 to 22.66000	1.66608	1.43329	0.0209645	1.00738e+09	7.66193e+06	0.00760581	14952.8	-1873.78	-0.125313
rr_sum4	week	2	8	5000	22.6643	24.2982	23.4882	23.4888	13665	1013573047	1.3482	23.4812	22.66000 to 24.3000	1.63394	1.43329	0.00724052	1.00738e+09	6.19521e+06	0.00614984	14952.8	-1287.78	-0.0861234
rr_sum4	week	2	9	5000	24.2982	25.8146	25.0608	25.0656	13824	1018951160	1.3567	25.0564	24.3000 to 25.81000	1.51636	1.43329	0.00586622	1.00738e+09	1.15733e+07	0.0114886	14952.8	-1128.78	-0.0754899
rr_sum4	week	2	10	5000	25.8148	27.2834	26.5591	26.5585	13527	993034924	1.3622	26.5491	25.81000 to 27.28000	1.46854	1.43329	0.00505397	1.00738e+09	-1.43429e+07	-0.0142379	14952.8	-1425.78	-0.0953524
rr_sum4	week	2	11	5000	27.2834	28.6754	27.9746	27.9823	13506	994722733	1.3578	27.9794	27.28000 to 28.68000	1.39202	1.43329	0.00569893	1.00738e+09	-1.26551e+07	-0.0125624	14952.8	-1446.78	-0.0967569
rr_sum4	week	2	12	5000	28.6757	29.992	29.3282	29.3282	13705	1005001558	1.3637	29.3339	28.68000 to 29.99000	1.31637	1.43329	0.00484294	1.00738e+09	-2.37628e+06	-0.00235887	14952.8	-1247.78	-0.0834483
rr_sum4	week	2	13	5000	29.9925	31.2764	30.6335	30.6319	13722	998821340	1.3738	30.6345	29.99000 to 31.28000	1.28386	1.43329	0.00353921	1.00738e+09	-8.5565e+06	-0.00849383	14952.8	-1230.78	-0.0823114
rr_sum4	week	2	14	5000	31.2766	32.5741	31.9267	31.9214	14102	1012134161	1.3933	31.9254	31.28000 to 32.57000	1.2975	1.43329	0.0015993	1.00738e+09	4.75633e+06	0.00472149	14952.8	-850.785	-0.0568981
rr_sum4	week	2	15	5000	32.5744	33.854	33.2172	33.2138	13856	1019078176	1.3597	33.2142	32.57000 to 33.85000	1.27968	1.43329	0.00541567	1.00738e+09	1.17003e+07	0.0116146	14952.8	-1096.78	-0.0733499
rr_sum4	week	2	16	5000	33.8541	35.0798	34.453	34.4421	14191	1004459274	1.4128	34.4669	33.85000 to 35.08000	1.22567	1.43329	0.000419891	1.00738e+09	-2.91856e+06	-0.00289719	14952.8	-761.785	-0.050946
rr_sum4	week	2	17	5000	35.0801	36.3079	35.693	35.7047	14828	1027265997	1.4434	35.694	35.08000 to 36.31000	1.22781	1.43329	0.000102187	1.00738e+09	1.98882e+07	0.0197425	14952.8	-124.785	-0.00834524
rr_sum4	week	2	18	5000	36.3079	37.5105	36.91	36.9041	14000	1001363160	1.3981	36.9092	36.31000 to 37.51000	1.2026	1.43329	0.00123842	1.00738e+09	-6.01468e+06	-0.00597063	14952.8	-952.785	-0.0637195
rr_sum4	week	2	19	5000	37.5106	38.7205	38.1139	38.1114	14760	1037439917	1.4227	38.1155	37.51000 to 38.72000	1.20989	1.43329	0.000112175	1.00738e+09	3.00621e+07	0.0298419	14952.8	-192.785	-0.0128929
rr_sum4	week	2	20	5000	38.7205	39.9534	39.3396	39.3341	14634	1016890949	1.4391	39.3369	38.72000 to 39.95000	1.2329	1.43329	3.37415e-05	1.00738e+09	9.51311e+06	0.00944344	14952.8	-318.785	-0.0213194
rr_sum4	week	2	21	5000	39.9536	41.1923	40.5727	40.5616	14507	1015629829	1.4284	40.5729	39.95000 to 41.19000	1.23866	1.43329	2.39244e-05	1.00738e+09	8.25199e+06	0.00819156	14952.8	-445.785	-0.0298128
rr_sum4	week	2	22	5000	41.1925	42.4291	41.8128	41.8096	14455	1003209779	1.4409	41.8108	41.19000 to 42.43000	1.2366	1.43329	5.7893e-05	1.00738e+09	-4.16806e+06	-0.00413753	14952.8	-497.785	-0.0332904
rr_sum4	week	2	23	5000	42.4291	43.6891	43.0496	43.0422	14280	1002591904	1.4243	43.0591	42.43000 to 43.69000	1.25996	1.43329	8.08426e-05	1.00738e+09	-4.78593e+06	-0.00475088	14952.8	-672.785	-0.0449939
rr_sum4	week	2	24	5000	43.6893	44.9624	44.3261	44.3207	14380	1019241530	1.4109	44.3258	43.69000 to 44.96000	1.27313	1.43329	0.000501368	1.00738e+09	1.18637e+07	0.0117768	14952.8	-572.785	-0.0383062
rr_sum4	week	2	25	5000	44.9625	46.225	45.5962	45.5938	14026	998069660	1.4053	45.5938	44.96000 to 46.23000	1.26251	1.43329	0.00078351	1.00738e+09	-9.30818e+06	-0.00924	14952.8	-926.785	-0.0619807
rr_sum4	week	2	26	5000	46.2251	47.4972	46.8503	46.8471	14618	1011947770	1.4445	46.8612	46.23000 to 47.5000	1.27211	1.43329	0.000125636	1.00738e+09	4.56993e+06	0.00453646	14952.8	-334.785	-0.0223894
rr_sum4	week	2	27	5000	47.4973	48.7909	48.1335	48.1306	14811	1010952444	1.4651	48.1441	47.5000 to 48.79000	1.29363	1.43329	0.0010118	1.00738e+09	3.57461e+06	0.00354843	14952.8	-141.785	-0.00948215
rr_sum4	week	2	28	5000	48.7918	50.0755	49.4336	49.4331	14696	1018668328	1.4427	49.4337	48.79000 to 50.08000	1.2837	1.43329	8.85245e-05	1.00738e+09	1.12905e+07	0.0112078	14952.8	-256.785	-0.017173
rr_sum4	week	2	29	5000	50.0757	51.4	50.7458	50.744	14850	1007188308	1.4744	50.7378	50.08000 to 51.4000	1.32432	1.43329	0.00168993	1.00738e+09	-189528	-0.00018814	14952.8	-102.785	-0.00687394
rr_sum4	week	2	30	5000	51.4004	52.7033	52.0677	52.0762	15453	1034881417	1.4932	52.0518	51.4000 to 52.7000	1.30288	1.43329	0.00358906	1.00738e+09	2.75036e+07	0.0273022	14952.8	500.215	0.033453
rr_sum4	week	2	31	5000	52.7034	54.0388	53.3711	53.3769	14484	1002947682	1.4441	53.3711	52.7000 to 54.04000	1.33537	1.43329	0.000116829	1.00738e+09	-4.43015e+06	-0.00439771	14952.8	-468.785	-0.031351
rr_sum4	week	2	32	5000	54.0394	55.3898	54.7204	54.7215	14782	1020706234	1.4482	54.7146	54.04000 to 55.39000	1.35044	1.43329	0.000222271	1.00738e+09	1.33284e+07	0.0132308	14952.8	-170.785	-0.0114216
rr_sum4	week	2	33	5000	55.3903	56.7424	56.0588	56.0427	14672	1001832852	1.4645	56.0664	55.39000 to 56.74000	1.35209	1.43329	0.000973986	1.00738e+09	-5.54498e+06	-0.00550437	14952.8	-280.785	-0.0187781
rr_sum4	week	2	34	5000	56.7427	58.1531	57.4397	57.4447	15233	1006809262	1.513	57.4479	56.74000 to 58.15000	1.41037	1.43329	0.00635348	1.00738e+09	-568574	-0.00056441	14952.8	280.215	0.01874
rr_sum4	week	2	35	5000	58.1531	59.5866	58.876	58.8772	15014	1007480575	1.4903	58.8699	58.15000 to 59.59000	1.43349	1.43329	0.00325	1.00738e+09	102739	0.000101987	14952.8	61.2155	0.00409392
rr_sum4	week	2	36	5000	59.5867	61.0522	60.3124	60.3085	15371	1018638950	1.509	60.3194	59.59000 to 61.05000	1.46544	1.43329	0.00573181	1.00738e+09	1.12611e+07	0.0111786	14952.8	418.215	0.0279691
rr_sum4	week	2	37	5000	61.0523	62.5783	61.809	61.8032	15368	1017088343	1.511	61.8153	61.05000 to 62.58000	1.52605	1.43329	0.00603865	1.00738e+09	9.71051e+06	0.00963939	14952.8	415.215	0.0277684
rr_sum4	week	2	38	5000	62.5787	64.168	63.3709	63.3593	15321	1014954111	1.5095	63.3733	62.58000 to 64.17000	1.58935	1.43329	0.00580777	1.00738e+09	7.57628e+06	0.00752079	14952.8	368.215	0.0246252
rr_sum4	week	2	39	5000	64.1681	65.755	64.9527	64.9447	15134	998207005	1.5161	64.9616	64.17000 to 65.76000	1.58692	1.43329	0.00685729	1.00738e+09	-9.17083e+06	-0.00910367	14952.8	181.215	0.0121192
rr_sum4	week	2	40	5000	65.7551	67.406	66.5691	66.5659	15369	1007984309	1.5247	66.5805	65.76000 to 67.41000	1.65095	1.43329	0.00835556	1.00738e+09	606473	0.000602032	14952.8	416.215	0.0278353
rr_sum4	week	2	41	5000	67.4064	69.1315	68.2676	68.2582	15516	1011815636	1.5335	68.2689	67.41000 to 69.13000	1.72514	1.43329	0.0100418	1.00738e+09	4.4378e+06	0.0044053	14952.8	563.215	0.0376663
rr_sum4	week	2	42	5000	69.1324	70.8972	70.0189	70.0257	15998	1036367096	1.5437	70.0148	69.13000 to 70.9000	1.76475	1.43329	0.0121901	1.00738e+09	2.89893e+07	0.0287769	14952.8	1045.22	0.0699011
rr_sum4	week	2	43	5000	70.8973	72.7998	71.847	71.8502	15033	993083798	1.5138	71.8485	70.9000 to 72.8000	1.90249	1.43329	0.00648166	1.00738e+09	-1.4294e+07	-0.0141894	14952.8	80.2155	0.00536459
rr_sum4	week	2	44	5000	72.8	74.7574	73.7668	73.7598	16008	1005245892	1.5924	73.7787	72.8000 to 74.76000	1.95743	1.43329	0.0253156	1.00738e+09	-2.13194e+06	-0.00211633	14952.8	1055.22	0.0705698
rr_sum4	week	2	45	5000	74.7578	76.8576	75.7972	75.7927	15859	1012721496	1.566	75.8077	74.76000 to 76.86000	2.09983	1.43329	0.0176116	1.00738e+09	5.34366e+06	0.00530452	14952.8	906.215	0.0606051
rr_sum4	week	2	46	5000	76.8581	79.0366	77.9284	77.9188	15850	1017483502	1.5578	77.9474	76.86000 to 79.04000	2.17845	1.43329	0.0155024	1.00738e+09	1.01057e+07	0.0100317	14952.8	897.215	0.0600032
rr_sum4	week	2	47	5000	79.0371	81.399	80.2088	80.1997	16047	1022961207	1.5687	80.2181	79.04000 to 81.4000	2.36184	1.43329	0.0183355	1.00738e+09	1.55834e+07	0.0154692	14952.8	1094.22	0.073178
rr_sum4	week	2	48	5000	81.3993	83.9061	82.6207	82.6032	16212	1018390170	1.5919	82.6527	81.4000 to 83.91000	2.50678	1.43329	0.0251567	1.00738e+09	1.10123e+07	0.0109317	14952.8	1259.22	0.0842128
rr_sum4	week	2	49	5000	83.9061	86.5663	85.2229	85.2268	16653	1026890081	1.6217	85.2362	83.91000 to 86.57000	2.66018	1.43329	0.0354979	1.00738e+09	1.95122e+07	0.0193693	14952.8	1700.22	0.113706
rr_sum4	week	2	50	5000	86.5666	89.4376	87.9866	87.9801	16795	1035101166	1.6225	88.0021	86.57000 to 89.44000	2.87094	1.43329	0.0357999	1.00738e+09	2.77233e+07	0.0275203	14952.8	1842.22	0.123202
rr_sum4	week	2	51	5000	89.4385	92.6554	91.019	90.9997	16532	1028644093	1.6072	91.047	89.44000 to 92.66000	3.21686	1.43329	0.0302443	1.00738e+09	2.12663e+07	0.0211105	14952.8	1579.22	0.105613
rr_sum4	week	2	52	5000	92.6557	96.0625	94.3155	94.3091	16725	1019830598	1.64	94.3591	92.66000 to 96.06000	3.40681	1.43329	0.0427285	1.00738e+09	1.24528e+07	0.0123616	14952.8	1772.22	0.118521
rr_sum4	week	2	53	5000	96.063	99.828	97.9169	97.8974	16367	1016396841	1.6103	97.9455	96.06000 to 99.83000	3.76502	1.43329	0.0313321	1.00738e+09	9.01901e+06	0.00895295	14952.8	1414.22	0.0945787
rr_sum4	week	2	54	5000	99.8282	104.036	101.876	101.837	16892	1024279093	1.6492	101.932	99.83000 to 104.04000	4.20738	1.43329	0.0466166	1.00738e+09	1.69013e+07	0.0167775	14952.8	1939.22	0.129689
rr_sum4	week	2	55	5000	104.036	108.838	106.401	106.381	16655	1004487495	1.6581	106.437	104.04000 to 108.84000	4.80205	1.43329	0.050539	1.00738e+09	-2.89034e+06	-0.00286917	14952.8	1702.22	0.113839
rr_sum4	week	2	56	5000	108.84	114.774	111.712	111.645	17406	1027549102	1.6939	111.807	108.84000 to 114.77000	5.93373	1.43329	0.0679169	1.00738e+09	2.01713e+07	0.0200235	14952.8	2453.22	0.164064
rr_sum4	week	2	57	5000	114.775	122.019	118.199	118.084	17412	1021251081	1.705	118.397	114.77000 to 122.02000	7.24384	1.43329	0.0738256	1.00738e+09	1.38732e+07	0.0137716	14952.8	2459.22	0.164465
rr_sum4	week	2	58	5000	122.022	131.891	126.652	126.508	16423	980678396	1.6747	126.956	122.02000 to 131.89000	9.86898	1.43329	0.0582782	1.00738e+09	-2.66994e+07	-0.0265039	14952.8	1470.22	0.0983239
rr_sum4	week	2	59	5000	131.891	147.605	138.907	138.476	16764	976938693	1.716	139.748	131.89000 to 147.61000	15.7138	1.43329	0.0799242	1.00738e+09	-3.04391e+07	-0.0302162	14952.8	1811.22	0.121129
rr_sum4	week	2	60	5000	147.607	193.222	164.691	162.182	17041	923054998	1.8462	170.414	147.61000 to 193.22000	45.6145	1.43329	0.170494	1.00738e+09	-8.43228e+07	-0.0837053	14952.8	2088.22	0.139654
rr_sum4	week	2	61	1224	193.223	377.749	221.41	212.125	4670	217901521	2.1432	285.486	193.22000 to 377.75000	184.525	1.43329	0.50397	2.46606e+08	-2.87046e+07	-0.116398	3660.44	1009.56	0.275802
rr_sum4	week	2	61	301490	0	377.749	60.0638	52.7266	901623	60694377029	Min: 1.213	62		Min: 0	1.43329	1.65454	6.07429e+10	8.9407e-07	Min: -11.64 %	901623	-7.86713e-11	Min: -26.08 %
			[max]	[sum]	[min]	[max]	[avg]	[median]	[sum]	[sum]	Max: 2.143	[# of classes]	[mm]	Max: 184.525		[sum]			Max: 2.98 %			Max: 27.58 %
aspect	temptype	lagtype	ClassNo	n	aspectMIN	aspectMAX	aspectAVG	aspectMEDIAN	sumCases	sumPop	incidence	class center	unit	class width	expected inc.	sqared deviance inc.	control sum	control sum	control range	control sum	control sum	control range
																0.9586	= R² (coefficient of determination) for sigmoid regression, while extreme classes omitted
Temperature
original (daily) weather data units by ECA/ENSEMBLES: daily maximum temperature TX
Weekly maximum of daily maximum temperature
weeks maximum temperature
lagtype = 2	Extralag = 1	Data included = A
from database												EXCEL calculation
aspect	temptype	Lagtype	classNo	classN	aspect_min	aspect_max	aspect_avg	aspect_median	sum_cases	sum_pop	incidence	class center	legend	class width	expected incidence	squared deviance inc.	expected pop	pop diff. abs.	pop diff. per cent	expected cases	case diff. abs.	case diff. per cent
Tmax_max	week	2	1	5000	-8.53798	0.534401	-1.14074	-0.859146	8151	894557505	0.9112	-4.00179	-8.54000 to .53000	9.07238	1.43329	0.272579	1.00738e+09	-1.1282e+08	-0.111994	14952.8	-6801.78	-0.454884
Tmax_max	week	2	2	5000	0.535562	2.17703	1.42453	1.45393	8947	944767701	0.947	1.35629	.54000 to 2.18000	1.64146	1.43329	0.236479	1.00738e+09	-6.26101e+07	-0.0621516	14952.8	-6005.78	-0.40165
Tmax_max	week	2	3	5000	2.17719	3.2561	2.75174	2.77455	8780	925104579	0.9491	2.71665	2.18000 to 3.26000	1.07891	1.43329	0.234441	1.00738e+09	-8.22733e+07	-0.0816707	14952.8	-6172.78	-0.412818
Tmax_max	week	2	4	5000	3.25632	4.12893	3.70392	3.71184	9206	955456924	0.9635	3.69263	3.26000 to 4.13000	0.872611	1.43329	0.220704	1.00738e+09	-5.19209e+07	-0.0515407	14952.8	-5746.78	-0.384329
Tmax_max	week	2	5	5000	4.1294	4.93544	4.54001	4.54726	9217	936692299	0.984	4.53242	4.13000 to 4.94000	0.806038	1.43329	0.201863	1.00738e+09	-7.06855e+07	-0.0701678	14952.8	-5735.78	-0.383593
Tmax_max	week	2	6	5000	4.93582	5.63033	5.29546	5.30139	9329	937640823	0.9949	5.28307	4.94000 to 5.63000	0.694508	1.43329	0.192187	1.00738e+09	-6.9737e+07	-0.0692263	14952.8	-5623.78	-0.376103
Tmax_max	week	2	7	5000	5.6304	6.26187	5.95404	5.95928	9594	966424951	0.9927	5.94613	5.63000 to 6.26000	0.63147	1.43329	0.194121	1.00738e+09	-4.09529e+07	-0.040653	14952.8	-5358.78	-0.35838
Tmax_max	week	2	8	5000	6.26189	6.85062	6.56071	6.56236	10410	1002915817	1.038	6.55626	6.26000 to 6.85000	0.588733	1.43329	0.156255	1.00738e+09	-4.46202e+06	-0.00442934	14952.8	-4542.78	-0.303809
Tmax_max	week	2	9	5000	6.85063	7.40772	7.13105	7.13097	10085	996288901	1.0123	7.12917	6.85000 to 7.41000	0.557088	1.43329	0.177234	1.00738e+09	-1.10889e+07	-0.0110077	14952.8	-4867.78	-0.325544
Tmax_max	week	2	10	5000	7.40785	7.97039	7.68903	7.68572	10597	999321595	1.0604	7.68912	7.41000 to 7.97000	0.562534	1.43329	0.139048	1.00738e+09	-8.05624e+06	-0.00799724	14952.8	-4355.78	-0.291303
Tmax_max	week	2	11	5000	7.97043	8.50354	8.23718	8.23896	10698	1005646840	1.0638	8.23698	7.97000 to 8.5000	0.53311	1.43329	0.136524	1.00738e+09	-1.731e+06	-0.00171832	14952.8	-4254.78	-0.284548
Tmax_max	week	2	12	5000	8.5036	8.99	8.75129	8.75332	10279	979382160	1.0495	8.7468	8.5000 to 8.99000	0.486403	1.43329	0.147296	1.00738e+09	-2.79957e+07	-0.0277906	14952.8	-4673.78	-0.31257
Tmax_max	week	2	13	5000	8.99	9.46581	9.23036	9.2312	10739	999580286	1.0744	9.2279	8.99000 to 9.47000	0.475808	1.43329	0.128803	1.00738e+09	-7.79755e+06	-0.00774044	14952.8	-4213.78	-0.281806
Tmax_max	week	2	14	5000	9.46589	9.91942	9.69138	9.6898	11161	1018946053	1.0953	9.69265	9.47000 to 9.92000	0.453525	1.43329	0.114238	1.00738e+09	1.15682e+07	0.0114835	14952.8	-3791.78	-0.253584
Tmax_max	week	2	15	5000	9.91942	10.3884	10.1516	10.1511	11434	1010742349	1.1312	10.1539	9.92000 to 10.39000	0.468942	1.43329	0.0912591	1.00738e+09	3.36451e+06	0.00333987	14952.8	-3518.78	-0.235326
Tmax_max	week	2	16	5000	10.3884	10.8461	10.6172	10.6162	10932	1009010708	1.0834	10.6173	10.39000 to 10.85000	0.457602	1.43329	0.122424	1.00738e+09	1.63287e+06	0.00162091	14952.8	-4020.78	-0.268899
Tmax_max	week	2	17	5000	10.8462	11.312	11.0757	11.075	11426	1016906659	1.1236	11.0791	10.85000 to 11.31000	0.465778	1.43329	0.0959087	1.00738e+09	9.52882e+06	0.00945904	14952.8	-3526.78	-0.235861
Tmax_max	week	2	18	5000	11.3121	11.7802	11.5476	11.5507	12169	1030613268	1.1808	11.5461	11.31000 to 11.78000	0.468104	1.43329	0.0637518	1.00738e+09	2.32354e+07	0.0230653	14952.8	-2783.78	-0.186172
Tmax_max	week	2	19	5000	11.7802	12.248	12.0141	12.0137	12410	1043287353	1.1895	12.0141	11.78000 to 12.25000	0.467794	1.43329	0.0594342	1.00738e+09	3.59095e+07	0.0356465	14952.8	-2542.78	-0.170054
Tmax_max	week	2	20	5000	12.248	12.7547	12.4998	12.4993	12839	1068917482	1.2011	12.5014	12.25000 to 12.75000	0.506686	1.43329	0.0539128	1.00738e+09	6.15396e+07	0.0610889	14952.8	-2113.78	-0.141364
Tmax_max	week	2	21	5000	12.7549	13.3141	13.0335	13.0334	13080	1047568732	1.2486	13.0345	12.75000 to 13.31000	0.55921	1.43329	0.0341109	1.00738e+09	4.01909e+07	0.0398965	14952.8	-1872.78	-0.125247
Tmax_max	week	2	22	5000	13.3141	13.8709	13.5901	13.5865	13188	1058622368	1.2458	13.5925	13.31000 to 13.87000	0.556761	1.43329	0.035153	1.00738e+09	5.12445e+07	0.0508692	14952.8	-1764.78	-0.118024
Tmax_max	week	2	23	5000	13.8711	14.4945	14.1755	14.1711	12732	1034368248	1.2309	14.1828	13.87000 to 14.49000	0.623418	1.43329	0.0409622	1.00738e+09	2.69904e+07	0.0267927	14952.8	-2220.78	-0.14852
Tmax_max	week	2	24	5000	14.4946	15.114	14.8064	14.8102	13299	1036573375	1.283	14.8043	14.49000 to 15.11000	0.619403	1.43329	0.0225875	1.00738e+09	2.91955e+07	0.0289817	14952.8	-1653.78	-0.1106
Tmax_max	week	2	25	5000	15.1142	15.729	15.4247	15.4256	13070	1030463148	1.2684	15.4216	15.11000 to 15.73000	0.614844	1.43329	0.0271891	1.00738e+09	2.30853e+07	0.0229162	14952.8	-1882.78	-0.125915
Tmax_max	week	2	26	5000	15.7292	16.3007	16.016	16.0134	12589	988490426	1.2736	16.015	15.73000 to 16.3000	0.571507	1.43329	0.0255013	1.00738e+09	-1.88874e+07	-0.0187491	14952.8	-2363.78	-0.158083
Tmax_max	week	2	27	5000	16.3007	16.8834	16.598	16.6012	12635	985811624	1.2817	16.5921	16.3000 to 16.88000	0.582733	1.43329	0.0229799	1.00738e+09	-2.15662e+07	-0.0214083	14952.8	-2317.78	-0.155007
Tmax_max	week	2	28	5000	16.8835	17.4363	17.1651	17.1687	13391	994730648	1.3462	17.1599	16.88000 to 17.44000	0.552777	1.43329	0.00758489	1.00738e+09	-1.26472e+07	-0.0125546	14952.8	-1561.78	-0.104448
Tmax_max	week	2	29	5000	17.4365	17.9348	17.6858	17.6844	13179	999490626	1.3186	17.6857	17.44000 to 17.93000	0.498223	1.43329	0.0131541	1.00738e+09	-7.88721e+06	-0.00782945	14952.8	-1773.78	-0.118626
Tmax_max	week	2	30	5000	17.9348	18.4342	18.1827	18.1818	13544	1015469507	1.3338	18.1845	17.93000 to 18.43000	0.499399	1.43329	0.00989851	1.00738e+09	8.09167e+06	0.00803241	14952.8	-1408.78	-0.0942155
Tmax_max	week	2	31	5000	18.4346	18.9263	18.6834	18.6845	13748	1003774197	1.3696	18.6805	18.43000 to 18.93000	0.491704	1.43329	0.00405658	1.00738e+09	-3.60364e+06	-0.00357725	14952.8	-1204.78	-0.0805726
Tmax_max	week	2	32	5000	18.9263	19.4158	19.1732	19.1744	14579	1028377389	1.4177	19.1711	18.93000 to 19.42000	0.489443	1.43329	0.000243087	1.00738e+09	2.09996e+07	0.0208458	14952.8	-373.785	-0.0249977
Tmax_max	week	2	33	5000	19.4158	19.8873	19.652	19.6507	14444	1006943528	1.4344	19.6516	19.42000 to 19.89000	0.471543	1.43329	1.22932e-06	1.00738e+09	-434308	-0.000431127	14952.8	-508.785	-0.0340261
Tmax_max	week	2	34	5000	19.8874	20.3702	20.1286	20.1286	14175	986381089	1.4371	20.1288	19.89000 to 20.37000	0.4828	1.43329	1.45066e-05	1.00738e+09	-2.09967e+07	-0.020843	14952.8	-777.785	-0.052016
Tmax_max	week	2	35	5000	20.3703	20.8411	20.6076	20.6089	14863	1023719629	1.4519	20.6057	20.37000 to 20.84000	0.4708	1.43329	0.000346285	1.00738e+09	1.63418e+07	0.0162221	14952.8	-89.7845	-0.00600453
Tmax_max	week	2	36	5000	20.8412	21.3012	21.0728	21.0723	15480	1010494479	1.5319	21.0712	20.84000 to 21.3000	0.460066	1.43329	0.00972368	1.00738e+09	3.11664e+06	0.00309382	14952.8	527.215	0.0352587
Tmax_max	week	2	37	5000	21.3013	21.7268	21.5139	21.5122	15617	1019239816	1.5322	21.514	21.3000 to 21.73000	0.425511	1.43329	0.00978294	1.00738e+09	1.1862e+07	0.0117751	14952.8	664.215	0.0444209
Tmax_max	week	2	38	5000	21.7268	22.1311	21.9275	21.9252	16258	1007114897	1.6143	21.929	21.73000 to 22.13000	0.404329	1.43329	0.0327642	1.00738e+09	-262939	-0.000261013	14952.8	1305.22	0.0872891
Tmax_max	week	2	39	5000	22.1313	22.54	22.3387	22.34	16666	1020744160	1.6327	22.3357	22.13000 to 22.54000	0.408666	1.43329	0.0397638	1.00738e+09	1.33663e+07	0.0132684	14952.8	1713.22	0.114575
Tmax_max	week	2	40	5000	22.54	22.949	22.7472	22.7483	17487	1017347561	1.7189	22.7445	22.54000 to 22.95000	0.408997	1.43329	0.0815724	1.00738e+09	9.96973e+06	0.00989671	14952.8	2534.22	0.169481
Tmax_max	week	2	41	5000	22.949	23.3523	23.15	23.1485	18098	1025975632	1.764	23.1507	22.95000 to 23.35000	0.403288	1.43329	0.109368	1.00738e+09	1.85978e+07	0.0184616	14952.8	3145.22	0.210343
Tmax_max	week	2	42	5000	23.3526	23.7599	23.5568	23.5556	17647	991138250	1.7805	23.5563	23.35000 to 23.76000	0.407318	1.43329	0.120554	1.00738e+09	-1.62396e+07	-0.0161207	14952.8	2694.22	0.180182
Tmax_max	week	2	43	5000	23.76	24.1527	23.9555	23.9542	17842	1014210214	1.7592	23.9563	23.76000 to 24.15000	0.392693	1.43329	0.106217	1.00738e+09	6.83238e+06	0.00678234	14952.8	2889.22	0.193223
Tmax_max	week	2	44	5000	24.1527	24.5393	24.3452	24.3418	18222	1019952542	1.7866	24.346	24.15000 to 24.54000	0.386592	1.43329	0.124827	1.00738e+09	1.25747e+07	0.0124826	14952.8	3269.22	0.218636
Tmax_max	week	2	45	5000	24.5396	24.9295	24.7316	24.7316	19228	1045702618	1.8388	24.7345	24.54000 to 24.93000	0.389892	1.43329	0.164437	1.00738e+09	3.83248e+07	0.0380441	14952.8	4275.22	0.285914
Tmax_max	week	2	46	5000	24.9295	25.326	25.1276	25.1289	19056	1017925099	1.872	25.1277	24.93000 to 25.33000	0.396535	1.43329	0.192465	1.00738e+09	1.05473e+07	0.01047	14952.8	4103.22	0.274411
Tmax_max	week	2	47	5000	25.3261	25.7319	25.5305	25.5314	19321	1002084817	1.9281	25.529	25.33000 to 25.73000	0.40588	1.43329	0.244836	1.00738e+09	-5.29302e+06	-0.00525425	14952.8	4368.22	0.292134
Tmax_max	week	2	48	5000	25.732	26.1414	25.9379	25.9388	20224	1037137574	1.95	25.9367	25.73000 to 26.14000	0.409469	1.43329	0.266988	1.00738e+09	2.97597e+07	0.0295418	14952.8	5271.22	0.352524
Tmax_max	week	2	49	5000	26.1414	26.5616	26.3472	26.3451	20774	1039222506	1.999	26.3515	26.14000 to 26.56000	0.42012	1.43329	0.320026	1.00738e+09	3.18447e+07	0.0316114	14952.8	5821.22	0.389306
Tmax_max	week	2	50	5000	26.5616	27.0045	26.7812	26.7796	19562	991002643	1.974	26.7831	26.56000 to 27.000	0.442943	1.43329	0.292366	1.00738e+09	-1.63752e+07	-0.0162553	14952.8	4609.22	0.308251
Tmax_max	week	2	51	5000	27.0045	27.4509	27.2281	27.227	20181	996458035	2.0253	27.2277	27.000 to 27.45000	0.446332	1.43329	0.350474	1.00738e+09	-1.09198e+07	-0.0108398	14952.8	5228.22	0.349648
Tmax_max	week	2	52	5000	27.4509	27.9304	27.6873	27.6856	20686	1012762801	2.0425	27.6907	27.45000 to 27.93000	0.47955	1.43329	0.371135	1.00738e+09	5.38497e+06	0.00534553	14952.8	5733.22	0.383421
Tmax_max	week	2	53	5000	27.9305	28.4168	28.1704	28.1682	20416	1003401038	2.0347	28.1736	27.93000 to 28.42000	0.486284	1.43329	0.361692	1.00738e+09	-3.9768e+06	-0.00394767	14952.8	5463.22	0.365364
Tmax_max	week	2	54	5000	28.4168	28.9336	28.6752	28.6737	20897	1017150549	2.0545	28.6752	28.42000 to 28.93000	0.516877	1.43329	0.3859	1.00738e+09	9.77271e+06	0.00970114	14952.8	5944.22	0.397532
Tmax_max	week	2	55	5000	28.9336	29.4709	29.1973	29.1939	22316	1045488822	2.1345	29.2023	28.93000 to 29.47000	0.537245	1.43329	0.491694	1.00738e+09	3.8111e+07	0.0378319	14952.8	7363.22	0.492431
Tmax_max	week	2	56	5000	29.471	30.078	29.7687	29.7681	21476	1023492703	2.0983	29.7745	29.47000 to 30.08000	0.607007	1.43329	0.442237	1.00738e+09	1.61149e+07	0.0159968	14952.8	6523.22	0.436254
Tmax_max	week	2	57	5000	30.0781	30.8333	30.4374	30.4295	20752	1012314804	2.05	30.4557	30.08000 to 30.83000	0.755157	1.43329	0.38033	1.00738e+09	4.93697e+06	0.00490081	14952.8	5799.22	0.387835
Tmax_max	week	2	58	5000	30.8334	31.8279	31.2987	31.2782	21774	1008279653	2.1595	31.3306	30.83000 to 31.83000	0.99448	1.43329	0.527379	1.00738e+09	901817	0.000895213	14952.8	6821.22	0.456184
Tmax_max	week	2	59	5000	31.8282	33.1539	32.4662	32.4577	21541	1002156544	2.1495	32.491	31.83000 to 33.15000	1.32575	1.43329	0.512955	1.00738e+09	-5.22129e+06	-0.00518305	14952.8	6588.22	0.440601
Tmax_max	week	2	60	5000	33.1547	35.3881	34.1007	34.0232	22247	1039817428	2.1395	34.2714	33.15000 to 35.39000	2.23342	1.43329	0.498731	1.00738e+09	3.24396e+07	0.032202	14952.8	7294.22	0.487817
Tmax_max	week	2	61	1490	35.3888	38.9196	36.3616	36.2208	6936	339264768	2.0444	37.1542	35.39000 to 38.92000	3.53077	1.43329	0.373454	3.00199e+08	3.90662e+07	0.130134	4455.93	2480.07	0.556577
Tmax_max	week	2	61	301490	-8.53798	38.9196	17.9853	18.6845	901623	60742868740	Min: 0.911	61		Min: 0.387	1.43329	10.0939	6.07429e+10	8.9407e-07	Min: -11.2 %	901623	-9.45874e-11	Min: -45.49 %
			[max]	[sum]	[min]	[max]	[avg]	[median]	[sum]	[sum]	Max: 2.16	[# of classes]	[mm]	Max: 9.072		[sum]			Max: 13.01 %			Max: 55.66 %
aspect	temptype	lagtype	ClassNo	n	aspectMIN	aspectMAX	aspectAVG	aspectMEDIAN	sumCases	sumPop	incidence	class center	unit	class width	expected inc.	sqared deviance inc.	control sum	control sum	control range	control sum	control sum	control range
																0.9796	= R² (coefficient of determination) for sigmoid regression, while extreme classes omitted
Weekly average of daily maximum temperature
week highest temperature, averaged
lagtype = 2	Extralag = 1	Data included = A
from database												EXCEL calculation
aspect	temptype	Lagtype	classNo	classN	aspect_min	aspect_max	aspect_avg	aspect_median	sum_cases	sum_pop	incidence	class center	legend	class width	expected incidence	squared deviance inc.	expected pop	pop diff. abs.	pop diff. per cent	expected cases	case diff. abs.	case diff. per cent
Tmax_avg	week	2	1	5000	-10.741	-2.12046	-3.78353	-3.453	8027	907574833	0.8844	-6.43073	-10.74000 to -2.12000	8.62054	1.43329	0.301282	1.00738e+09	-9.9803e+07	-0.0990721	14952.8	-6925.78	-0.463177
Tmax_avg	week	2	2	5000	-2.12001	-0.465874	-1.20938	-1.16983	8637	895072178	0.965	-1.29294	-2.12000 to -.47000	1.65414	1.43329	0.219297	1.00738e+09	-1.12306e+08	-0.111483	14952.8	-6315.78	-0.422382
Tmax_avg	week	2	3	5000	-0.46531	0.469467	0.0313928	0.0480808	8714	913881528	0.9535	0.00207851	-.47000 to .47000	0.934777	1.43329	0.2302	1.00738e+09	-9.34963e+07	-0.0928116	14952.8	-6238.78	-0.417232
Tmax_avg	week	2	4	5000	0.469562	1.18874	0.839388	0.848928	9362	948326756	0.9872	0.829151	.47000 to 1.19000	0.719179	1.43329	0.198997	1.00738e+09	-5.90511e+07	-0.0586186	14952.8	-5590.78	-0.373896
Tmax_avg	week	2	5	5000	1.1888	1.82857	1.51461	1.51542	9160	941270487	0.9732	1.50868	1.19000 to 1.83000	0.639774	1.43329	0.211684	1.00738e+09	-6.61073e+07	-0.0656232	14952.8	-5792.78	-0.387405
Tmax_avg	week	2	6	5000	1.8288	2.43716	2.13448	2.13523	9090	950564883	0.9563	2.13298	1.83000 to 2.44000	0.608355	1.43329	0.227521	1.00738e+09	-5.6813e+07	-0.0563969	14952.8	-5862.78	-0.392086
Tmax_avg	week	2	7	5000	2.43718	3.01394	2.7249	2.72341	9283	957703073	0.9693	2.72556	2.44000 to 3.01000	0.576761	1.43329	0.215288	1.00738e+09	-4.96748e+07	-0.049311	14952.8	-5669.78	-0.379179
Tmax_avg	week	2	8	5000	3.0142	3.5591	3.29109	3.2904	9418	971123761	0.9698	3.28665	3.01000 to 3.56000	0.544901	1.43329	0.214824	1.00738e+09	-3.62541e+07	-0.0359886	14952.8	-5534.78	-0.370151
Tmax_avg	week	2	9	5000	3.55922	4.0702	3.81507	3.81712	9545	966253976	0.9878	3.81471	3.56000 to 4.07000	0.510981	1.43329	0.198462	1.00738e+09	-4.11239e+07	-0.0408227	14952.8	-5407.78	-0.361657
Tmax_avg	week	2	10	5000	4.07039	4.57544	4.32099	4.32032	10489	1008151841	1.0404	4.32292	4.07000 to 4.58000	0.50505	1.43329	0.154364	1.00738e+09	774005	0.000768337	14952.8	-4463.78	-0.298525
Tmax_avg	week	2	11	5000	4.57567	5.06583	4.8295	4.83315	10627	1025662614	1.0361	4.82075	4.58000 to 5.07000	0.490159	1.43329	0.157761	1.00738e+09	1.82848e+07	0.0181509	14952.8	-4325.78	-0.289296
Tmax_avg	week	2	12	5000	5.06602	5.5282	5.29623	5.29656	10836	1020782459	1.0615	5.29711	5.07000 to 5.53000	0.462175	1.43329	0.138229	1.00738e+09	1.34046e+07	0.0133065	14952.8	-4116.78	-0.275319
Tmax_avg	week	2	13	5000	5.52834	5.98389	5.75559	5.75696	10445	1009889739	1.0343	5.75612	5.53000 to 5.98000	0.45555	1.43329	0.159194	1.00738e+09	2.5119e+06	0.00249351	14952.8	-4507.78	-0.301468
Tmax_avg	week	2	14	5000	5.98393	6.46725	6.22568	6.22636	11732	1034707580	1.1338	6.22559	5.98000 to 6.47000	0.483328	1.43329	0.089695	1.00738e+09	2.73297e+07	0.0271296	14952.8	-3220.78	-0.215397
Tmax_avg	week	2	15	5000	6.46728	6.98728	6.72626	6.72631	11198	1019825036	1.098	6.72728	6.47000 to 6.99000	0.519997	1.43329	0.11242	1.00738e+09	1.24472e+07	0.012356	14952.8	-3754.78	-0.251109
Tmax_avg	week	2	16	5000	6.98733	7.49256	7.24251	7.24346	11133	1001223210	1.1119	7.23994	6.99000 to 7.49000	0.505228	1.43329	0.103292	1.00738e+09	-6.15463e+06	-0.00610955	14952.8	-3819.78	-0.255456
Tmax_avg	week	2	17	5000	7.49272	7.98204	7.73789	7.73348	11601	1012780213	1.1455	7.73738	7.49000 to 7.98000	0.489313	1.43329	0.0828238	1.00738e+09	5.40238e+06	0.00536281	14952.8	-3351.78	-0.224158
Tmax_avg	week	2	18	5000	7.98222	8.44401	8.21905	8.22298	10935	993992992	1.1001	8.21312	7.98000 to 8.44000	0.461798	1.43329	0.111016	1.00738e+09	-1.33848e+07	-0.0132868	14952.8	-4017.78	-0.268698
Tmax_avg	week	2	19	5000	8.44411	8.88817	8.66774	8.66735	12058	1030011833	1.1707	8.66614	8.44000 to 8.89000	0.444054	1.43329	0.0689542	1.00738e+09	2.2634e+07	0.0224682	14952.8	-2894.78	-0.193595
Tmax_avg	week	2	20	5000	8.88832	9.3254	9.10521	9.10233	12262	1034029172	1.1858	9.10686	8.89000 to 9.33000	0.437084	1.43329	0.0612519	1.00738e+09	2.66513e+07	0.0264561	14952.8	-2690.78	-0.179952
Tmax_avg	week	2	21	5000	9.32566	9.79521	9.56239	9.56312	12560	1049408348	1.1969	9.56044	9.33000 to 9.8000	0.469551	1.43329	0.0558808	1.00738e+09	4.20305e+07	0.0417227	14952.8	-2392.78	-0.160023
Tmax_avg	week	2	22	5000	9.79528	10.2504	10.0201	10.016	12371	1024497565	1.2075	10.0229	9.8000 to 10.25000	0.455145	1.43329	0.0509817	1.00738e+09	1.71197e+07	0.0169943	14952.8	-2581.78	-0.172662
Tmax_avg	week	2	23	5000	10.2505	10.7144	10.4813	10.4806	13011	1052129828	1.2366	10.4825	10.25000 to 10.71000	0.463937	1.43329	0.0386874	1.00738e+09	4.4752e+07	0.0444242	14952.8	-1941.78	-0.129861
Tmax_avg	week	2	24	5000	10.7145	11.2103	10.9617	10.9627	12541	1034923470	1.2118	10.9624	10.71000 to 11.21000	0.495771	1.43329	0.0490584	1.00738e+09	2.75456e+07	0.0273439	14952.8	-2411.78	-0.161293
Tmax_avg	week	2	25	5000	11.2103	11.7155	11.4623	11.4596	12551	1018736751	1.232	11.4629	11.21000 to 11.72000	0.505159	1.43329	0.0405182	1.00738e+09	1.13589e+07	0.0112757	14952.8	-2401.78	-0.160625
Tmax_avg	week	2	26	5000	11.7155	12.2535	11.9819	11.98	13400	1048255849	1.2783	11.9845	11.72000 to 12.25000	0.537993	1.43329	0.0240223	1.00738e+09	4.0878e+07	0.0405786	14952.8	-1552.78	-0.103846
Tmax_avg	week	2	27	5000	12.2535	12.7783	12.5112	12.5072	13384	1030849779	1.2983	12.5159	12.25000 to 12.78000	0.524767	1.43329	0.0182226	1.00738e+09	2.34719e+07	0.0233	14952.8	-1568.78	-0.104916
Tmax_avg	week	2	28	5000	12.7783	13.3087	13.0428	13.0417	13020	999327341	1.3029	13.0435	12.78000 to 13.31000	0.530391	1.43329	0.0170019	1.00738e+09	-8.05049e+06	-0.00799153	14952.8	-1932.78	-0.129259
Tmax_avg	week	2	29	5000	13.3087	13.8557	13.5802	13.5777	13770	1015565025	1.3559	13.5822	13.31000 to 13.86000	0.546914	1.43329	0.00598941	1.00738e+09	8.18719e+06	0.00812723	14952.8	-1182.78	-0.0791013
Tmax_avg	week	2	30	5000	13.8557	14.4177	14.1394	14.1426	13012	981379581	1.3259	14.1367	13.86000 to 14.42000	0.562018	1.43329	0.0115329	1.00738e+09	-2.59983e+07	-0.0258078	14952.8	-1940.78	-0.129794
Tmax_avg	week	2	31	5000	14.4184	14.9664	14.695	14.6973	13451	996497738	1.3498	14.6924	14.42000 to 14.97000	0.547998	1.43329	0.00697079	1.00738e+09	-1.08801e+07	-0.0108004	14952.8	-1501.78	-0.100435
Tmax_avg	week	2	32	5000	14.9664	15.4678	15.2217	15.2237	12945	984950635	1.3143	15.2171	14.97000 to 15.47000	0.501416	1.43329	0.0141589	1.00738e+09	-2.24272e+07	-0.0222629	14952.8	-2007.78	-0.134275
Tmax_avg	week	2	33	5000	15.4678	15.9321	15.7009	15.7	14158	1022707795	1.3844	15.7	15.47000 to 15.93000	0.464298	1.43329	0.00239035	1.00738e+09	1.533e+07	0.0152177	14952.8	-794.785	-0.0531529
Tmax_avg	week	2	34	5000	15.9322	16.3597	16.151	16.154	15299	1032870797	1.4812	16.146	15.93000 to 16.36000	0.427535	1.43329	0.00229525	1.00738e+09	2.5493e+07	0.0253063	14952.8	346.215	0.0231539
Tmax_avg	week	2	35	5000	16.3599	16.7824	16.5706	16.5692	15276	1026613514	1.488	16.5712	16.36000 to 16.78000	0.422555	1.43329	0.00299305	1.00738e+09	1.92357e+07	0.0190948	14952.8	323.215	0.0216157
Tmax_avg	week	2	36	5000	16.7824	17.2136	17.0002	16.9986	15437	1027426647	1.5025	16.998	16.78000 to 17.21000	0.431109	1.43329	0.00478985	1.00738e+09	2.00488e+07	0.019902	14952.8	484.215	0.032383
Tmax_avg	week	2	37	5000	17.2137	17.6223	17.4184	17.4195	15415	999674102	1.542	17.418	17.21000 to 17.62000	0.408582	1.43329	0.0118176	1.00738e+09	-7.70373e+06	-0.00764731	14952.8	462.215	0.0309117
Tmax_avg	week	2	38	5000	17.6224	18.0184	17.8225	17.8218	16117	992431936	1.624	17.8204	17.62000 to 18.02000	0.39601	1.43329	0.0363698	1.00738e+09	-1.49459e+07	-0.0148364	14952.8	1164.22	0.0778594
Tmax_avg	week	2	39	5000	18.0184	18.3974	18.2084	18.2091	15699	991190151	1.5839	18.2079	18.02000 to 18.4000	0.378977	1.43329	0.022683	1.00738e+09	-1.61877e+07	-0.0160691	14952.8	746.215	0.0499048
Tmax_avg	week	2	40	5000	18.3974	18.7723	18.5828	18.5833	16562	1003340943	1.6507	18.5848	18.4000 to 18.77000	0.374855	1.43329	0.0472666	1.00738e+09	-4.03689e+06	-0.00400733	14952.8	1609.22	0.10762
Tmax_avg	week	2	41	5000	18.7724	19.1448	18.9607	18.9622	17204	1005027213	1.7118	18.9586	18.77000 to 19.14000	0.37236	1.43329	0.0775671	1.00738e+09	-2.35062e+06	-0.00233341	14952.8	2251.22	0.150555
Tmax_avg	week	2	42	5000	19.1448	19.4854	19.3176	19.3183	17794	1013419966	1.7558	19.3151	19.14000 to 19.49000	0.340586	1.43329	0.104012	1.00738e+09	6.04213e+06	0.00599788	14952.8	2841.22	0.190012
Tmax_avg	week	2	43	5000	19.4855	19.8375	19.6619	19.6627	18393	1026191994	1.7924	19.6615	19.49000 to 19.84000	0.351951	1.43329	0.128959	1.00738e+09	1.88142e+07	0.0186764	14952.8	3440.22	0.230072
Tmax_avg	week	2	44	5000	19.8375	20.1758	20.008	20.0093	19113	1045532272	1.8281	20.0066	19.84000 to 20.18000	0.338242	1.43329	0.155874	1.00738e+09	3.81544e+07	0.037875	14952.8	4160.22	0.278223
Tmax_avg	week	2	45	5000	20.1759	20.5155	20.3462	20.3488	19379	1021453444	1.8972	20.3457	20.18000 to 20.52000	0.339637	1.43329	0.215211	1.00738e+09	1.40756e+07	0.0139725	14952.8	4426.22	0.296013
Tmax_avg	week	2	46	5000	20.5156	20.8825	20.6957	20.6954	19794	1028440615	1.9247	20.699	20.52000 to 20.88000	0.366907	1.43329	0.241483	1.00738e+09	2.10628e+07	0.0209085	14952.8	4841.22	0.323767
Tmax_avg	week	2	47	5000	20.8825	21.2583	21.0698	21.0701	19302	1000737476	1.9288	21.0704	20.88000 to 21.26000	0.375814	1.43329	0.245529	1.00738e+09	-6.64036e+06	-0.00659173	14952.8	4349.22	0.290863
Tmax_avg	week	2	48	5000	21.2584	21.6411	21.4495	21.4495	19823	1003183474	1.976	21.4497	21.26000 to 21.64000	0.382672	1.43329	0.294533	1.00738e+09	-4.19436e+06	-0.00416364	14952.8	4870.22	0.325706
Tmax_avg	week	2	49	5000	21.6412	22.019	21.8283	21.8278	20421	1010700266	2.0205	21.8301	21.64000 to 22.02000	0.377836	1.43329	0.344814	1.00738e+09	3.32243e+06	0.0032981	14952.8	5468.22	0.365699
Tmax_avg	week	2	50	5000	22.019	22.4043	22.209	22.2088	21502	1027874195	2.0919	22.2116	22.02000 to 22.4000	0.385275	1.43329	0.433765	1.00738e+09	2.04964e+07	0.0203462	14952.8	6549.22	0.437993
Tmax_avg	week	2	51	5000	22.4045	22.8124	22.6032	22.601	21856	1041306443	2.0989	22.6085	22.4000 to 22.81000	0.407865	1.43329	0.443035	1.00738e+09	3.39286e+07	0.0336801	14952.8	6903.22	0.461668
Tmax_avg	week	2	52	5000	22.8125	23.2575	23.0285	23.024	22105	1050847035	2.1035	23.035	22.81000 to 23.26000	0.444953	1.43329	0.44918	1.00738e+09	4.34692e+07	0.0431508	14952.8	7152.22	0.47832
Tmax_avg	week	2	53	5000	23.2576	23.7501	23.501	23.5017	22544	1042612600	2.1623	23.5038	23.26000 to 23.75000	0.492499	1.43329	0.531454	1.00738e+09	3.52348e+07	0.0349767	14952.8	7591.22	0.507679
Tmax_avg	week	2	54	5000	23.7502	24.2648	24.0017	24.001	22416	1032448650	2.1711	24.0075	23.75000 to 24.26000	0.514545	1.43329	0.544362	1.00738e+09	2.50708e+07	0.0248872	14952.8	7463.22	0.499119
Tmax_avg	week	2	55	5000	24.2648	24.8225	24.5394	24.534	22225	1023770258	2.1709	24.5437	24.26000 to 24.82000	0.557718	1.43329	0.544067	1.00738e+09	1.63924e+07	0.0162724	14952.8	7272.22	0.486345
Tmax_avg	week	2	56	5000	24.8225	25.4533	25.1293	25.126	21446	1018404473	2.1058	25.1379	24.82000 to 25.45000	0.630791	1.43329	0.452268	1.00738e+09	1.10266e+07	0.0109459	14952.8	6493.22	0.434248
Tmax_avg	week	2	57	5000	25.4534	26.1573	25.7981	25.795	21258	1000511282	2.1247	25.8054	25.45000 to 26.16000	0.70392	1.43329	0.478046	1.00738e+09	-6.86655e+06	-0.00681626	14952.8	6305.22	0.421675
Tmax_avg	week	2	58	5000	26.1574	27.0271	26.5711	26.5543	22229	1025418673	2.1678	26.5923	26.16000 to 27.03000	0.869766	1.43329	0.539503	1.00738e+09	1.80408e+07	0.0179087	14952.8	7276.22	0.486613
Tmax_avg	week	2	59	5000	27.0276	28.1543	27.5683	27.556	20985	999953123	2.0986	27.591	27.03000 to 28.15000	1.12668	1.43329	0.442636	1.00738e+09	-7.42471e+06	-0.00737034	14952.8	6032.22	0.403418
Tmax_avg	week	2	60	5000	28.1545	30.545	29.0838	28.9628	21311	1035647844	2.0577	29.3498	28.15000 to 30.55000	2.39046	1.43329	0.389886	1.00738e+09	2.827e+07	0.028063	14952.8	6358.22	0.425219
Tmax_avg	week	2	61	1490	30.545	37.429	32.0584	31.6798	5992	313781485	1.9096	33.987	30.55000 to 37.43000	6.88401	1.43329	0.22687	3.00199e+08	1.35829e+07	0.0452463	4455.93	1536.07	0.344725
Tmax_avg	week	2	61	301490	-10.741	37.429	14.066	14.6973	901623	60742868740	Min: 0.884	61		Min: 0.338	1.43329	11.0032	6.07429e+10	8.9407e-07	Min: -11.15 %	901623	-9.45874e-11	Min: -46.32 %
			[max]	[sum]	[min]	[max]	[avg]	[median]	[sum]	[sum]	Max: 2.171	[# of classes]	[mm]	Max: 8.621		[sum]			Max: 4.52 %			Max: 50.77 %
aspect	temptype	lagtype	ClassNo	n	aspectMIN	aspectMAX	aspectAVG	aspectMEDIAN	sumCases	sumPop	incidence	class center	unit	class width	expected inc.	sqared deviance inc.	control sum	control sum	control range	control sum	control sum	control range
																0.9666	= R² (coefficient of determination) for sigmoid regression, while extreme classes omitted
Weekly minimum of daily maximum temperature
temperature, exceeded by every single day of this week
lagtype = 2	Extralag = 1	Data included = A
from database												EXCEL calculation
aspect	temptype	Lagtype	classNo	classN	aspect_min	aspect_max	aspect_avg	aspect_median	sum_cases	sum_pop	incidence	class center	legend	class width	expected incidence	squared deviance inc.	expected pop	pop diff. abs.	pop diff. per cent	expected cases	case diff. abs.	case diff. per cent
Tmax_min	week	2	1	5000	-15.69	-5.36173	-7.50234	-6.82822	7804	881896484	0.8849	-10.5259	-15.69000 to -5.36000	10.3283	1.43329	0.300733	1.00738e+09	-1.25481e+08	-0.124562	14952.8	-7148.78	-0.478091
Tmax_min	week	2	2	5000	-5.36083	-3.82333	-4.52631	-4.48977	8207	889705015	0.9224	-4.59208	-5.36000 to -3.82000	1.5375	1.43329	0.26101	1.00738e+09	-1.17673e+08	-0.116811	14952.8	-6745.78	-0.451139
Tmax_min	week	2	3	5000	-3.82309	-2.82148	-3.29947	-3.28857	8764	925610410	0.9468	-3.32229	-3.82000 to -2.82000	1.00161	1.43329	0.236674	1.00738e+09	-8.17674e+07	-0.0811686	14952.8	-6188.78	-0.413888
Tmax_min	week	2	4	5000	-2.82146	-2.02681	-2.41335	-2.40813	9203	962717707	0.9559	-2.42414	-2.82000 to -2.03000	0.794655	1.43329	0.227902	1.00738e+09	-4.46601e+07	-0.044333	14952.8	-5749.78	-0.384529
Tmax_min	week	2	5	5000	-2.02622	-1.36856	-1.69086	-1.69022	9077	936383164	0.9694	-1.69739	-2.03000 to -1.37000	0.65766	1.43329	0.215195	1.00738e+09	-7.09947e+07	-0.0704747	14952.8	-5875.78	-0.392956
Tmax_min	week	2	6	5000	-1.36841	-0.765552	-1.06985	-1.07443	9419	952768699	0.9886	-1.06698	-1.37000 to -.77000	0.602856	1.43329	0.19775	1.00738e+09	-5.46091e+07	-0.0542092	14952.8	-5533.78	-0.370084
Tmax_min	week	2	7	5000	-0.765526	-0.203858	-0.478544	-0.477623	9769	972815374	1.0042	-0.484692	-.77000 to -.2000	0.561668	1.43329	0.184119	1.00738e+09	-3.45625e+07	-0.0343093	14952.8	-5183.78	-0.346677
Tmax_min	week	2	8	5000	-0.203734	0.318903	0.0573149	0.0572953	9881	969858160	1.0188	0.0575844	-.2000 to .32000	0.522638	1.43329	0.171803	1.00738e+09	-3.75197e+07	-0.0372449	14952.8	-5071.78	-0.339187
Tmax_min	week	2	9	5000	0.318998	0.812521	0.572343	0.572128	10249	999340435	1.0256	0.565759	.32000 to .81000	0.493523	1.43329	0.166212	1.00738e+09	-8.0374e+06	-0.00797854	14952.8	-4703.78	-0.314576
Tmax_min	week	2	10	5000	0.812558	1.28745	1.05122	1.05403	9813	971510719	1.0101	1.05	.81000 to 1.29000	0.474892	1.43329	0.179091	1.00738e+09	-3.58671e+07	-0.0356044	14952.8	-5139.78	-0.343734
Tmax_min	week	2	11	5000	1.28764	1.74466	1.51512	1.51306	10071	1003313127	1.0038	1.51615	1.29000 to 1.74000	0.457018	1.43329	0.184463	1.00738e+09	-4.06471e+06	-0.00403494	14952.8	-4881.78	-0.32648
Tmax_min	week	2	12	5000	1.74468	2.20029	1.97194	1.97101	9818	977854659	1.004	1.97248	1.74000 to 2.2000	0.455611	1.43329	0.184291	1.00738e+09	-2.95232e+07	-0.029307	14952.8	-5134.78	-0.3434
Tmax_min	week	2	13	5000	2.20042	2.65654	2.43021	2.42893	10429	1005224364	1.0375	2.42848	2.2000 to 2.66000	0.456122	1.43329	0.156651	1.00738e+09	-2.15347e+06	-0.0021377	14952.8	-4523.78	-0.302538
Tmax_min	week	2	14	5000	2.65663	3.10032	2.8784	2.87829	10742	1010120172	1.0634	2.87847	2.66000 to 3.1000	0.443684	1.43329	0.13682	1.00738e+09	2.74234e+06	0.00272225	14952.8	-4210.78	-0.281605
Tmax_min	week	2	15	5000	3.10042	3.55589	3.32256	3.31909	11019	1032643675	1.0671	3.32816	3.1000 to 3.56000	0.455471	1.43329	0.134096	1.00738e+09	2.52658e+07	0.0250808	14952.8	-3933.78	-0.26308
Tmax_min	week	2	16	5000	3.55592	4.01707	3.78734	3.78659	11880	1020640774	1.164	3.7865	3.56000 to 4.02000	0.461142	1.43329	0.0725178	1.00738e+09	1.32629e+07	0.0131658	14952.8	-3072.78	-0.205499
Tmax_min	week	2	17	5000	4.01751	4.4988	4.25913	4.26088	11325	1013297880	1.1176	4.25816	4.02000 to 4.5000	0.481296	1.43329	0.099661	1.00738e+09	5.92004e+06	0.00587669	14952.8	-3627.78	-0.242616
Tmax_min	week	2	18	5000	4.49911	4.95053	4.72519	4.72379	11420	1017875906	1.1219	4.72482	4.5000 to 4.95000	0.451421	1.43329	0.0969645	1.00738e+09	1.04981e+07	0.0104212	14952.8	-3532.78	-0.236263
Tmax_min	week	2	19	5000	4.95059	5.44052	5.19471	5.19238	11461	1017926870	1.1259	5.19555	4.95000 to 5.44000	0.489924	1.43329	0.0944894	1.00738e+09	1.0549e+07	0.0104718	14952.8	-3491.78	-0.233521
Tmax_min	week	2	20	5000	5.44062	5.90854	5.67832	5.68141	11942	1029537866	1.1599	5.67458	5.44000 to 5.91000	0.467925	1.43329	0.0747428	1.00738e+09	2.216e+07	0.0219977	14952.8	-3010.78	-0.201353
Tmax_min	week	2	21	5000	5.90891	6.3619	6.13404	6.13761	11859	988382394	1.1998	6.13541	5.91000 to 6.36000	0.452989	1.43329	0.0545182	1.00738e+09	-1.89954e+07	-0.0188563	14952.8	-3093.78	-0.206904
Tmax_min	week	2	22	5000	6.36203	6.81719	6.58954	6.59142	11260	983521272	1.1449	6.58961	6.36000 to 6.82000	0.455161	1.43329	0.0831695	1.00738e+09	-2.38566e+07	-0.0236818	14952.8	-3692.78	-0.246963
Tmax_min	week	2	23	5000	6.81749	7.26	7.03969	7.03976	12387	1023576529	1.2102	7.03874	6.82000 to 7.26000	0.442511	1.43329	0.0497697	1.00738e+09	1.61987e+07	0.0160801	14952.8	-2565.78	-0.171592
Tmax_min	week	2	24	5000	7.26	7.72974	7.49257	7.49343	12430	1019720759	1.219	7.49487	7.26000 to 7.73000	0.46974	1.43329	0.0459207	1.00738e+09	1.23429e+07	0.0122525	14952.8	-2522.78	-0.168717
Tmax_min	week	2	25	5000	7.72982	8.18174	7.95813	7.95983	12917	1048777892	1.2316	7.95578	7.73000 to 8.18000	0.451916	1.43329	0.0406794	1.00738e+09	4.14001e+07	0.0410969	14952.8	-2035.78	-0.136148
Tmax_min	week	2	26	5000	8.18181	8.62176	8.40223	8.40073	13237	1043226131	1.2689	8.40179	8.18000 to 8.62000	0.439946	1.43329	0.0270245	1.00738e+09	3.58483e+07	0.0355857	14952.8	-1715.78	-0.114747
Tmax_min	week	2	27	5000	8.62186	9.07251	8.84653	8.84534	13241	1026349579	1.2901	8.84718	8.62000 to 9.07000	0.45064	1.43329	0.0205037	1.00738e+09	1.89717e+07	0.0188328	14952.8	-1711.78	-0.114479
Tmax_min	week	2	28	5000	9.07272	9.52009	9.29865	9.30024	13319	1028929749	1.2945	9.2964	9.07000 to 9.52000	0.447369	1.43329	0.019263	1.00738e+09	2.15519e+07	0.0213941	14952.8	-1633.78	-0.109263
Tmax_min	week	2	29	5000	9.5201	9.95988	9.74027	9.74117	13419	1019731825	1.3159	9.73999	9.52000 to 9.96000	0.439779	1.43329	0.0137807	1.00738e+09	1.2354e+07	0.0122635	14952.8	-1533.78	-0.102575
Tmax_min	week	2	30	5000	9.95989	10.4163	10.1865	10.1883	13398	1007416377	1.3299	10.1881	9.96000 to 10.42000	0.456408	1.43329	0.0106898	1.00738e+09	38541.3	3.8259e-05	14952.8	-1554.78	-0.10398
Tmax_min	week	2	31	5000	10.4165	10.8896	10.655	10.6548	13506	995953929	1.3561	10.6531	10.42000 to 10.89000	0.473091	1.43329	0.00595849	1.00738e+09	-1.14239e+07	-0.0113402	14952.8	-1446.78	-0.0967569
Tmax_min	week	2	32	5000	10.8897	11.3391	11.1113	11.1063	13470	1006256993	1.3386	11.1144	10.89000 to 11.34000	0.449427	1.43329	0.00896643	1.00738e+09	-1.12084e+06	-0.00111263	14952.8	-1482.78	-0.0991644
[truncated: 453 more rows]

## Sheet: Lagtype 3
Lagtype 3
[truncated: 1,290 more rows]

## Sheet: Lagtype 4
Lagtype 4
[truncated: 1,290 more rows]

## Sheet: Lagtype 5
Lagtype 5
[truncated: 1,290 more rows]

[truncated: 3 more sheets: Lagtype 6, Lagtype 7, Lagtype 8]
